# Supplementary material for: Undeca­carbonyl-1κ3 C,2κ4 C,3κ4 C-[tris­(4-methyl­phen­yl)arsine-1κAs]-triangulo-triruthenium(0)
Source: Acta Crystallogr Sect E Struct Rep Online. 2009 Nov 21;65(Pt 12):m1624–5. doi: 10.1107/S1600536809046935 (PMC2971926; doi:10.1107/S1600536809046935)
Supplement: Supplementary file 2 [file e-65-m1624-Isup2.hkl]

# 
# h,k,l, Fc-squared, Fo-squared, sigma(Fo-squared) and status flag 
# 
data_I
_shelx_title ' iak1m in P-1 (100K)' 
_shelx_refln_list_code          4 
_shelx_F_calc_maximum      397.18 
_exptl_crystal_F_000       932.00 
_reflns_d_resolution_high  0.7127 
 
loop_ 
 _symmetry_equiv_pos_as_xyz 
 'x, y, z' 
 '-x, -y, -z' 
 
_cell_length_a    10.5081 
_cell_length_b    11.2922 
_cell_length_c    14.4625 
_cell_angle_alpha  98.326 
_cell_angle_beta   94.056 
_cell_angle_gamma  98.923 
 
_shelx_F_squared_multiplier     1.000 
 
loop_ 
 _refln_index_h 
 _refln_index_k 
 _refln_index_l 
 _refln_F_squared_calc 
 _refln_F_squared_meas 
 _refln_F_squared_sigma 
 _refln_observed_status 
   2   0   0    15655.52    16345.00    477.82 o 
   3   0   0       11.96       -0.33      9.00 o 
   4   0   0      452.78      390.27     21.11 o 
   5   0   0       28.40       77.01     15.38 o 
   6   0   0     1716.97     1685.48     47.71 o 
   7   0   0     2540.17     3993.44    208.51 o 
   8   0   0     5647.90     5566.99    113.07 o 
   9   0   0     1674.05     2680.88    102.92 o 
  10   0   0     2884.07     3060.58    132.15 o 
  11   0   0     4959.73     5432.73    190.34 o 
  12   0   0     1035.14     1054.47     98.02 o 
  13   0   0      181.22      137.74     71.41 o 
  14   0   0       11.04       30.01     70.24 o 
 -14   1   0      411.61      401.62    142.70 o 
 -13   1   0       79.98       75.00     69.65 o 
 -12   1   0     2330.28     2346.22    129.02 o 
 -11   1   0     5038.64     4792.14    137.06 o 
 -10   1   0     2703.48     3109.01    153.58 o 
  -9   1   0     3598.15     3496.16     98.78 o 
  -8   1   0     1192.95     2655.17    167.16 o 
  -7   1   0      779.42      805.51     32.19 o 
  -6   1   0     1060.42      986.42     30.53 o 
  -5   1   0      562.74      640.76     21.57 o 
  -4   1   0     1965.10     1951.57     41.47 o 
  -3   1   0      963.57      809.17     20.57 o 
  -2   1   0      827.79      966.74     23.25 o 
  -1   1   0    63141.08    68793.10   2080.16 o 
   1   1   0    29292.19    34277.47    664.34 o 
   2   1   0     2720.17     2989.10     79.70 o 
   3   1   0      759.87      788.92     51.74 o 
   4   1   0      220.38      186.85     16.84 o 
   5   1   0      121.68      145.85     15.87 o 
   6   1   0      568.61      712.44     61.76 o 
   7   1   0     1025.88     1376.86     64.21 o 
   8   1   0     5201.32     5672.62    178.61 o 
   9   1   0      984.29     1188.66     63.37 o 
  10   1   0     6367.87     6579.31    243.52 o 
  11   1   0     1081.37      980.90     84.67 o 
  12   1   0      340.26      312.10     71.54 o 
  13   1   0      145.09       32.09     67.78 o 
  14   1   0       63.98       84.28     74.81 o 
 -14   2   0        9.07     -145.00    145.00 o 
 -13   2   0      201.88      212.68     75.09 o 
 -12   2   0     1750.68     1760.23     86.19 o 
 -11   2   0        5.66        9.50     97.82 o 
 -10   2   0      481.13      540.36     94.13 o 
  -9   2   0      389.20      440.57     49.27 o 
  -8   2   0     1402.51     1253.37     62.48 o 
  -7   2   0     5324.65     4839.99     89.24 o 
  -6   2   0     4472.10     4561.79     64.41 o 
  -5   2   0     1177.71     1053.67     23.61 o 
  -4   2   0      769.14      761.43     30.36 o 
  -3   2   0     3457.69     3235.23    100.73 o 
  -2   2   0      376.47      483.08     24.43 o 
  -1   2   0     9324.84     9702.46    274.99 o 
   0   2   0     7455.46    11140.09    214.41 o 
   1   2   0     3027.25     3879.52    145.22 o 
   2   2   0     2355.78     2598.89     44.44 o 
   3   2   0     9452.21     9455.15    130.50 o 
   4   2   0      268.18      258.87     19.43 o 
   5   2   0     2174.21     2110.49     47.69 o 
   6   2   0     2058.04     2007.88     69.06 o 
   7   2   0     1653.16     1612.63     48.18 o 
   8   2   0     1244.92     1322.21     62.17 o 
   9   2   0     1761.74     1743.03     72.51 o 
  10   2   0      861.50      817.22     66.24 o 
  11   2   0      142.83      202.48     52.77 o 
  12   2   0      128.31       99.78    123.05 o 
  13   2   0      784.08      873.19    102.34 o 
  14   2   0       77.79       -0.41     76.81 o 
 -14   3   0      187.87      272.53     79.19 o 
 -13   3   0      181.18      167.30     94.80 o 
 -12   3   0     2356.11     2087.35    122.96 o 
 -11   3   0      389.88      677.05     72.91 o 
 -10   3   0      302.78      264.85     46.82 o 
  -9   3   0      262.00      365.36     48.70 o 
  -8   3   0       45.10       63.60     18.73 o 
  -7   3   0    12376.73    11763.49    154.68 o 
  -6   3   0      159.97      250.89     27.77 o 
  -5   3   0     5429.84     5357.99     83.88 o 
  -4   3   0    19546.58    18708.59    247.27 o 
  -3   3   0     1379.64     1488.51     33.16 o 
  -2   3   0    15886.71    17115.11    316.85 o 
  -1   3   0    11801.34    14387.99    231.91 o 
   0   3   0     3135.18     4358.39     84.87 o 
   1   3   0    11677.73    15298.74    241.18 o 
   2   3   0    19457.25    22120.23    309.94 o 
   3   3   0     3456.51     3588.17     59.90 o 
   4   3   0    13965.77    14306.20    194.78 o 
   5   3   0     2050.03     1990.71     53.51 o 
   6   3   0      878.98      899.25     40.31 o 
   7   3   0    11889.36    11553.87    209.77 o 
   8   3   0      186.92      330.98     52.31 o 
   9   3   0     3977.31     3907.75    108.71 o 
  10   3   0      681.30      712.47     90.24 o 
  11   3   0      123.06      311.75     89.44 o 
  12   3   0      968.99     1078.64    108.10 o 
  13   3   0       56.98      -15.67     92.26 o 
 -14   4   0       25.10       28.00     67.38 o 
 -13   4   0     3393.92     3742.85    188.39 o 
 -12   4   0      115.92     1088.52    161.29 o 
 -11   4   0     4383.56     4556.60    153.14 o 
 -10   4   0      159.81      367.45     49.97 o 
  -9   4   0        8.61      236.15     38.25 o 
  -8   4   0     4124.63     3959.28     90.31 o 
  -7   4   0      175.36      225.18     21.27 o 
  -6   4   0     4118.05     3832.50     68.15 o 
  -5   4   0     5168.61     5166.77     83.24 o 
  -4   4   0    17435.21    16502.73    233.88 o 
  -3   4   0     8860.55     8433.25    133.24 o 
  -2   4   0    11920.87    12563.69    221.15 o 
  -1   4   0    13560.84    15206.00    269.74 o 
   0   4   0    14009.73    18401.21    212.91 o 
   1   4   0      292.68      383.84     17.30 o 
   2   4   0     1770.69     1797.59     64.71 o 
   3   4   0     6303.20     6730.59     91.52 o 
   4   4   0    13614.91    13688.17    165.82 o 
   5   4   0       21.56       52.73     21.48 o 
   6   4   0    28161.06    27544.12    466.80 o 
   7   4   0     1517.90     1760.93     72.26 o 
   8   4   0     3528.85     3410.00    113.16 o 
   9   4   0      454.72      428.84     92.46 o 
  10   4   0      369.28      418.16     67.11 o 
  11   4   0      651.85      573.34     87.62 o 
  12   4   0       86.28       81.74     79.88 o 
  13   4   0      492.38      319.08    104.04 o 
 -14   5   0     1814.72     1947.58    124.34 o 
 -13   5   0        6.80      280.67    114.37 o 
 -12   5   0     3579.90     3812.20    174.54 o 
 -11   5   0      104.56      440.83     76.38 o 
 -10   5   0       91.12      230.67     73.25 o 
  -9   5   0      241.24      216.99     36.44 o 
  -8   5   0      269.54      223.93     32.91 o 
  -7   5   0     2455.82     2403.48     58.76 o 
  -6   5   0     2988.70     2971.71     59.89 o 
  -5   5   0    16965.40    17103.25    245.83 o 
  -4   5   0     7873.30     7268.29    116.47 o 
  -3   5   0    17275.29    17242.12    250.32 o 
  -2   5   0     3675.67     3618.36     83.04 o 
  -1   5   0     4100.64     4921.74     78.40 o 
   0   5   0      184.49      169.78     13.21 o 
   1   5   0     6115.62     8272.06    107.74 o 
   2   5   0      226.52      292.90     24.74 o 
   3   5   0      617.80      567.04     26.58 o 
   4   5   0      284.79      361.77     21.48 o 
   5   5   0    16550.41    16552.68    243.26 o 
   6   5   0     3473.02     3336.00    103.47 o 
   7   5   0     4391.82     4085.72    199.43 o 
   8   5   0      338.57      230.29     45.83 o 
   9   5   0      120.02       -0.90     48.74 o 
  10   5   0        9.72       24.05     61.29 o 
  11   5   0      361.71      525.22     84.92 o 
  12   5   0       82.56       68.46     77.39 o 
 -14   6   0      176.81       93.54     70.45 o 
 -13   6   0      384.23      588.94    166.16 o 
 -12   6   0        3.24       69.56     61.22 o 
 -11   6   0      176.33      161.14     59.17 o 
 -10   6   0      699.94      722.67     64.69 o 
  -9   6   0      111.32      105.40     32.33 o 
  -8   6   0      224.75      239.57     34.32 o 
  -7   6   0        5.21       27.68     28.34 o 
  -6   6   0     1019.98      993.31     40.13 o 
  -5   6   0       19.77        8.65     18.97 o 
  -4   6   0     5894.33     5793.22    123.63 o 
  -3   6   0       16.16        7.54     15.03 o 
  -2   6   0        2.61       -5.36     15.39 o 
  -1   6   0      645.16      763.30     26.21 o 
   0   6   0    10821.53    13510.41    165.56 o 
   1   6   0      315.10      410.45     28.21 o 
   2   6   0     7289.91     8454.73    114.91 o 
   3   6   0      101.64       93.14     17.94 o 
   4   6   0      656.33      648.79     29.58 o 
   5   6   0     1102.11     1135.85     49.17 o 
   6   6   0     2272.50     2147.11     83.62 o 
   7   6   0      582.76      617.77     55.50 o 
   8   6   0      187.86      146.54     54.60 o 
   9   6   0      795.84      779.77     88.92 o 
  10   6   0     1829.64     1752.43    133.45 o 
  11   6   0     1632.48     1438.58    120.02 o 
  12   6   0      215.89      182.69     90.33 o 
 -14   7   0       29.14       15.92     71.98 o 
 -13   7   0       82.79       27.42     64.71 o 
 -12   7   0      853.69      804.93     94.56 o 
 -11   7   0     1375.25     1303.58    116.37 o 
 -10   7   0      570.44      690.38     65.27 o 
  -9   7   0     3157.31     3151.49    119.70 o 
  -8   7   0     2921.53     3385.05    123.61 o 
  -7   7   0      100.41      104.04     37.54 o 
  -6   7   0     4467.92     4359.31    111.23 o 
  -5   7   0      443.48      448.83     52.07 o 
  -4   7   0     3772.79     3518.25     80.82 o 
  -3   7   0      114.94       65.78     28.81 o 
  -2   7   0       36.00       30.24     20.75 o 
  -1   7   0    29342.57    34126.57    450.35 o 
   0   7   0      378.91      390.55     24.61 o 
   1   7   0     5741.02     6649.00     96.67 o 
   2   7   0       24.16       31.16     16.89 o 
   3   7   0     6589.99     6984.28    104.88 o 
   4   7   0     2858.24     2826.61     81.48 o 
   5   7   0     2093.00     2069.36     81.30 o 
   6   7   0      467.73      402.25     51.71 o 
   7   7   0     2689.90     2610.16     97.79 o 
   8   7   0     1748.09     1781.08    116.61 o 
   9   7   0      917.71      839.80    153.82 o 
  10   7   0     4608.90     4809.89    194.54 o 
  11   7   0      607.08      550.82     97.34 o 
 -13   8   0      613.15      735.73     97.22 o 
 -12   8   0      814.29      913.96    169.35 o 
 -11   8   0      643.52      649.50     74.78 o 
 -10   8   0     1143.79     1173.29    141.52 o 
  -9   8   0     1367.68     1850.18    166.95 o 
  -8   8   0      708.79      821.50     69.78 o 
  -7   8   0     5010.43     5493.54    180.80 o 
  -6   8   0       56.31      100.15     38.64 o 
  -5   8   0    11018.39    10533.63    318.74 o 
  -4   8   0     2643.05     2651.54     73.78 o 
  -3   8   0      100.87       51.57     20.77 o 
  -2   8   0    22234.00    24633.92    395.16 o 
  -1   8   0     6303.13     7301.73    136.36 o 
   0   8   0     9327.77    11207.99    193.92 o 
   1   8   0       71.74       67.17     20.99 o 
   2   8   0     8518.31     9812.14    148.00 o 
   3   8   0     6790.57     7243.61    132.04 o 
   4   8   0     7447.98     7709.29    153.70 o 
   5   8   0     1756.17     1683.76    147.91 o 
   6   8   0     4321.61     4167.69    123.14 o 
   7   8   0      975.39      962.55     79.92 o 
   8   8   0      443.48      212.58    100.27 o 
   9   8   0     3571.22     3280.26    230.77 o 
  10   8   0      440.33      304.24     89.57 o 
  11   8   0      771.01      434.01    138.94 o 
 -13   9   0       88.32      141.14     96.32 o 
 -12   9   0       17.19      -58.37     58.37 o 
 -11   9   0      305.29      354.60    108.81 o 
 -10   9   0      159.87      144.60     55.05 o 
  -9   9   0       82.11       41.04     47.67 o 
  -8   9   0     5143.07     5281.23    173.24 o 
  -7   9   0        8.38       22.55     44.90 o 
  -6   9   0     7996.15     8268.19    436.18 o 
  -5   9   0      522.77      567.64     58.56 o 
  -4   9   0      780.93      831.41     85.27 o 
  -3   9   0      150.74      181.45     32.38 o 
  -2   9   0     2256.80     2362.48     76.28 o 
  -1   9   0     2249.76     2425.80     73.36 o 
   0   9   0      884.70     1127.97     69.29 o 
   1   9   0     1739.23     1993.63     80.75 o 
   2   9   0     1314.31     1538.45     73.81 o 
   3   9   0     2560.73     2942.23    107.30 o 
   4   9   0     2126.46     2073.78    123.50 o 
   5   9   0     1550.17     1394.69    111.04 o 
   6   9   0      396.81      324.31     81.87 o 
   7   9   0        1.24       -6.57     60.23 o 
   8   9   0     1065.46      831.89    103.99 o 
   9   9   0       82.41      160.69     78.35 o 
  10   9   0      759.82      688.74    182.26 o 
 -12  10   0       16.99      -66.30     66.30 o 
 -11  10   0       24.01      -23.49     50.75 o 
 -10  10   0        2.90       45.98     53.65 o 
  -9  10   0      978.39     1094.62    102.98 o 
  -8  10   0       80.75       50.67     86.95 o 
  -7  10   0     2020.11     2016.58    211.16 o 
  -6  10   0       77.24       35.38     51.20 o 
  -5  10   0        1.91        7.77     31.93 o 
  -4  10   0      896.03      956.81     65.95 o 
  -3  10   0      485.81      473.27     61.02 o 
  -2  10   0     2211.23     2435.36     81.97 o 
  -1  10   0     4301.21     4464.32    122.28 o 
   0  10   0      127.32      181.15     40.76 o 
   1  10   0       68.89       81.60     38.37 o 
   2  10   0      888.69     1051.58     80.80 o 
   3  10   0      634.59      579.52     70.61 o 
   4  10   0      135.36      255.01     69.58 o 
   5  10   0        3.67       17.40     99.48 o 
   6  10   0     3097.14     2748.82    197.59 o 
   7  10   0       21.89      -42.31    100.05 o 
   8  10   0     1598.43     1422.72    350.04 o 
   9  10   0       21.04      231.62    127.16 o 
 -11  11   0       16.57       55.67     63.71 o 
 -10  11   0      321.31      506.70     78.43 o 
  -9  11   0      116.04      109.11    107.77 o 
  -8  11   0       21.68      -27.40     54.66 o 
  -7  11   0        6.82       -8.82     58.07 o 
  -6  11   0      939.52      886.04     96.55 o 
  -5  11   0     1380.75     1337.23     81.10 o 
  -4  11   0     2976.07     3154.50    168.64 o 
  -3  11   0     6039.61     5759.70    161.18 o 
  -2  11   0     3681.33     3739.95    128.67 o 
  -1  11   0     2776.95     2912.88    113.59 o 
   0  11   0       25.74        9.93     37.39 o 
   1  11   0      238.53      204.09     50.68 o 
   2  11   0      170.59      162.97     59.42 o 
   3  11   0      402.07      458.57     83.78 o 
   4  11   0        3.36      -36.78     64.49 o 
   5  11   0     5294.81     5097.20    261.11 o 
   6  11   0      581.75      561.16    130.84 o 
   7  11   0     3564.15     3882.58    243.76 o 
   8  11   0      681.54      647.63    146.60 o 
 -11  12   0      441.54      486.91     84.47 o 
 -10  12   0      411.49      390.64     95.91 o 
  -9  12   0      824.92      773.59    109.00 o 
  -8  12   0      201.32      201.94     69.29 o 
  -7  12   0     1176.32     1244.44    117.07 o 
  -6  12   0     2049.23     2229.81    235.32 o 
  -5  12   0     1220.02      972.10     90.38 o 
  -4  12   0     5406.68     5403.44    184.95 o 
  -3  12   0     1245.17     1322.62     88.00 o 
  -2  12   0     6099.98     5858.19    170.52 o 
  -1  12   0     1878.54     2019.44    103.43 o 
   0  12   0      237.62      109.96     62.83 o 
   1  12   0     1336.00     1535.06    102.51 o 
   2  12   0      918.40      937.63     91.36 o 
   3  12   0      197.10      246.01     81.93 o 
   4  12   0     3350.77     3407.84    221.41 o 
   5  12   0      504.04      268.81    117.00 o 
   6  12   0     3113.19     2208.34    225.63 o 
   7  12   0      404.63      367.58    125.59 o 
 -10  13   0      781.90      815.73    106.75 o 
  -9  13   0      327.40      243.30     78.65 o 
  -8  13   0      737.37      725.02    125.71 o 
  -7  13   0      364.55      390.51     98.09 o 
  -6  13   0       33.18      -21.10     63.83 o 
  -5  13   0     1551.02     1622.22    112.94 o 
  -4  13   0      173.07      189.17     57.49 o 
  -3  13   0     2179.53     2066.20    110.03 o 
  -2  13   0     1491.53     1282.31    134.78 o 
  -1  13   0       33.45      -48.00     48.00 o 
   0  13   0     2631.19     2637.65    148.26 o 
   1  13   0        0.91       61.38     64.08 o 
   2  13   0      212.66      111.12     71.70 o 
   3  13   0      619.03      544.37    152.54 o 
   4  13   0     1379.64     1369.71    172.78 o 
   5  13   0      353.54      316.27    158.15 o 
   6  13   0      825.60      488.58    187.84 o 
  -8  14   0       27.38       61.16     74.80 o 
  -7  14   0      112.63      148.32     83.56 o 
  -6  14   0      108.23      134.42    142.43 o 
  -5  14   0      811.34      684.45     91.78 o 
  -4  14   0        0.33      -19.00     59.87 o 
  -3  14   0       19.11      -33.84     54.79 o 
  -2  14   0      160.32      148.37     61.99 o 
  -1  14   0      967.68     1017.16    115.64 o 
   0  14   0      227.32      247.82     89.18 o 
   1  14   0      483.30      473.19    141.61 o 
   2  14   0      665.11      668.51    140.95 o 
   3  14   0      876.51      862.07    342.18 o 
   4  14   0      507.49      490.84    155.95 o 
  -6  15   0     3717.04     3764.94    331.46 o 
  -5  15   0      391.07      288.42     85.57 o 
  -4  15   0      749.71      694.37     96.56 o 
  -3  15   0       62.99       75.42     64.07 o 
  -2  15   0       80.97       18.91     64.85 o 
  -1  15   0      134.55      169.62     94.82 o 
   0  15   0       80.61      102.89     93.79 o 
   1  15   0      846.11      814.60    233.67 o 
  -2 -15   1      542.60      243.25    121.79 o 
  -1 -15   1     3103.69     3109.02    179.22 o 
   0 -15   1      178.26       34.96    134.54 o 
   1 -15   1      414.54      316.41     99.41 o 
   2 -15   1      608.22      502.57    123.31 o 
   3 -15   1       14.21       37.84     70.08 o 
   4 -15   1       51.89      160.47     74.47 o 
   5 -15   1      749.84      752.12    101.90 o 
   6 -15   1      150.37      151.15     89.91 o 
  -4 -14   1     1083.98     1142.96    165.46 o 
  -3 -14   1       16.00      118.08    113.55 o 
  -2 -14   1     2654.83     2765.83    208.37 o 
  -1 -14   1       32.85       90.32     87.01 o 
   0 -14   1      100.37       21.41     80.14 o 
   1 -14   1      496.36      498.07     98.65 o 
   2 -14   1      574.48      609.10    112.49 o 
   3 -14   1      761.25      739.40    107.84 o 
   4 -14   1        1.98       44.17     63.70 o 
   5 -14   1       16.44       38.54     60.99 o 
   6 -14   1      132.66      103.82     82.32 o 
   7 -14   1      350.80      173.52     84.06 o 
   8 -14   1       11.06        6.60     69.77 o 
  -6 -13   1      621.18      623.65    244.40 o 
  -5 -13   1       41.88       72.87    111.95 o 
  -4 -13   1     1670.46     1151.71    212.33 o 
  -3 -13   1      237.02      183.54    111.37 o 
  -2 -13   1      930.98     1041.70    157.00 o 
  -1 -13   1      331.68      216.02     83.97 o 
   0 -13   1        8.76       -8.48     76.32 o 
   1 -13   1     2073.42     2012.66    114.59 o 
   2 -13   1     1031.31     1071.73     84.94 o 
   3 -13   1     1465.05     1384.94     94.38 o 
   4 -13   1      198.87      170.23     66.08 o 
   5 -13   1     1227.66     1290.73    103.93 o 
   6 -13   1     1471.66     1250.31    125.20 o 
   7 -13   1     1685.88     1556.63    134.87 o 
   8 -13   1       39.89       34.22     70.20 o 
   9 -13   1      405.34      268.42     95.78 o 
  10 -13   1      692.76      703.88     99.15 o 
  -7 -12   1      750.80      637.25    216.72 o 
  -6 -12   1      227.91       -3.23    100.72 o 
  -5 -12   1     7121.90     6631.75    309.69 o 
  -4 -12   1      665.10      671.09    195.93 o 
  -3 -12   1     3490.92     3805.92    226.61 o 
  -2 -12   1     2286.33     2550.42    146.74 o 
  -1 -12   1        4.52      -35.11     71.42 o 
   0 -12   1     1640.13     1895.66    102.62 o 
   1 -12   1      144.28       87.63     53.42 o 
   2 -12   1     3434.37     3583.17    131.30 o 
   3 -12   1       64.99       84.76     49.31 o 
   4 -12   1     4450.37     4391.69    227.89 o 
   5 -12   1     1518.09     1676.33    109.54 o 
   6 -12   1     7166.26     7442.31    413.15 o 
   7 -12   1      303.23      382.77     85.60 o 
   8 -12   1     2032.48     2091.54    128.32 o 
   9 -12   1      644.78      597.16     89.20 o 
  10 -12   1      107.77      116.64     72.55 o 
  11 -12   1      521.68      539.79    133.35 o 
  -8 -11   1      513.80      496.80    159.92 o 
  -7 -11   1      136.87      270.72    120.77 o 
  -6 -11   1     7478.85     6684.15    452.62 o 
  -5 -11   1      686.25      690.83    131.02 o 
  -4 -11   1     5470.95     5397.17    261.03 o 
  -3 -11   1     1143.35     1324.36     95.91 o 
  -2 -11   1      289.19      302.51     64.20 o 
  -1 -11   1       46.51       62.45     41.47 o 
   0 -11   1      104.90       41.09     65.81 o 
   1 -11   1      144.96      149.15     49.57 o 
   2 -11   1       15.00      -56.01     56.01 o 
   3 -11   1     2678.03     2473.94    154.21 o 
   4 -11   1       59.47       10.06     40.07 o 
   5 -11   1     8917.59     8835.21    347.02 o 
   6 -11   1       40.47      124.02     63.60 o 
   7 -11   1     1633.34     1697.46    109.17 o 
   8 -11   1       29.51       21.17     55.10 o 
   9 -11   1        6.80       71.34     64.75 o 
  10 -11   1       87.45       90.20     63.33 o 
  11 -11   1        5.79      -11.79     57.92 o 
  12 -11   1      273.15      373.99    184.32 o 
  -9 -10   1       22.48       24.98    113.55 o 
  -8 -10   1      162.25      222.26    119.19 o 
  -7 -10   1     1338.06      956.66    172.13 o 
  -6 -10   1      940.13      834.37    132.58 o 
  -5 -10   1     2822.24     2603.18    183.37 o 
  -4 -10   1      541.02      458.15     93.76 o 
  -3 -10   1      375.90      384.50     62.91 o 
  -2 -10   1     1076.13     1144.65     82.64 o 
  -1 -10   1      127.00      153.61     39.72 o 
   0 -10   1     1988.28     2408.99     89.82 o 
   1 -10   1       31.94       12.85     43.17 o 
   2 -10   1      570.48      698.03     49.91 o 
   3 -10   1       52.29       34.46     25.25 o 
   4 -10   1     2788.32     2801.75    122.50 o 
   5 -10   1       15.13        3.19     38.99 o 
   6 -10   1      117.93       83.30     77.54 o 
   7 -10   1       42.70       69.54     55.84 o 
   8 -10   1     1806.31     1781.15    107.38 o 
   9 -10   1      653.03      888.88    217.76 o 
  10 -10   1      445.84      355.69     71.75 o 
  11 -10   1       37.58       25.69     58.24 o 
  12 -10   1       81.18       -0.85     82.02 o 
 -10  -9   1      759.68      632.72    102.57 o 
  -9  -9   1       27.70      -51.69     69.42 o 
  -8  -9   1       31.94      -18.62     65.42 o 
  -7  -9   1     1845.76     1746.80    120.17 o 
  -6  -9   1      355.49      275.15     69.74 o 
  -5  -9   1      488.06      432.11     60.48 o 
  -4  -9   1      765.78      748.25     65.97 o 
  -3  -9   1     2807.08     3025.86     96.33 o 
  -2  -9   1      242.23      182.91     34.41 o 
  -1  -9   1     5583.19     7012.11    159.20 o 
   0  -9   1      468.84      544.79     49.61 o 
   1  -9   1     1374.11     1529.39     64.07 o 
   2  -9   1     1335.29     1475.86     62.32 o 
   3  -9   1      822.51      789.15     64.79 o 
   4  -9   1     1680.63     1692.25     77.22 o 
   5  -9   1      445.01      379.50     81.01 o 
   6  -9   1       12.95      538.92    132.28 o 
   7  -9   1     5969.80     5951.48    272.80 o 
   8  -9   1     2742.57     3085.93    145.00 o 
   9  -9   1     2394.87     2414.42    116.45 o 
  10  -9   1      483.53      482.15     74.28 o 
  11  -9   1      703.89      829.60    117.57 o 
  12  -9   1      125.50       72.45    124.98 o 
  13  -9   1      252.55      234.64     88.51 o 
 -11  -8   1     1299.90     1217.48    127.79 o 
 -10  -8   1       18.18       76.83     75.63 o 
  -9  -8   1     1495.69     1368.90    115.93 o 
  -8  -8   1     1138.46     1108.92    101.66 o 
  -7  -8   1     4707.90     4287.57    173.98 o 
  -6  -8   1     1304.91     1201.62     81.32 o 
  -5  -8   1     3498.84     3611.12    124.26 o 
  -4  -8   1     3565.85     3829.64     99.28 o 
  -3  -8   1     1694.24     1822.13     58.16 o 
  -2  -8   1    14929.03    18171.84    245.38 o 
  -1  -8   1      514.50      642.93     30.10 o 
   0  -8   1     9152.85    11755.22    154.67 o 
   1  -8   1    11879.27    13983.13    194.49 o 
   2  -8   1      665.00      715.60     43.76 o 
   3  -8   1     8258.97     9105.91    235.43 o 
   4  -8   1     2756.52     2459.28     71.64 o 
   5  -8   1      229.90      487.96     97.34 o 
   6  -8   1     4585.55     4383.10    120.97 o 
   7  -8   1     2217.96     2416.83    109.82 o 
   8  -8   1     5895.68     5769.03    176.42 o 
   9  -8   1      522.15      604.55     66.34 o 
  10  -8   1      591.79      657.08    108.03 o 
  11  -8   1      187.63      237.23     69.45 o 
  12  -8   1     2127.38     2256.55    187.64 o 
  13  -8   1       16.72       30.58    126.95 o 
 -11  -7   1        7.66        6.48     75.19 o 
 -10  -7   1     3065.74     3058.32    337.70 o 
  -9  -7   1      187.99      129.59     70.96 o 
  -8  -7   1     4286.56     3891.58    213.27 o 
  -7  -7   1      814.81      950.90    106.27 o 
  -6  -7   1     4704.16     4558.90    123.80 o 
  -5  -7   1      990.40     1024.90     89.20 o 
  -4  -7   1       17.99       -8.72     23.52 o 
  -3  -7   1     4945.28     5277.60    108.00 o 
  -2  -7   1      466.13      525.67     26.08 o 
  -1  -7   1     1905.25     2396.96     49.58 o 
   0  -7   1    12573.03    16628.71    192.98 o 
   1  -7   1     6100.22     7141.56    101.13 o 
   2  -7   1    13653.24    15273.25    287.22 o 
   3  -7   1     4462.13     4633.47     98.99 o 
   4  -7   1     1763.79     1891.18     57.62 o 
   5  -7   1     1028.17     1059.35     34.82 o 
   6  -7   1     1575.95     1709.11     69.44 o 
   7  -7   1     1315.89     1430.57     66.22 o 
   8  -7   1     1796.77     2096.39     99.40 o 
   9  -7   1     1288.20     1670.81     89.76 o 
  10  -7   1      418.92      604.14     66.54 o 
  11  -7   1     1699.54     1633.81    114.53 o 
  12  -7   1      112.48      124.70     70.64 o 
  13  -7   1      327.89      398.99     85.04 o 
 -12  -6   1        9.43       60.92     78.45 o 
 -11  -6   1      794.57      542.63     99.47 o 
 -10  -6   1       85.21       61.02     93.48 o 
  -9  -6   1     2845.18     2744.26    137.08 o 
  -8  -6   1        7.27      212.72     62.57 o 
  -7  -6   1     2184.52     2176.84     84.25 o 
  -6  -6   1       70.61       51.62     35.89 o 
  -5  -6   1     1244.07     1327.05     62.54 o 
  -4  -6   1       83.57       60.56     19.74 o 
  -3  -6   1     2029.74     2241.47     48.11 o 
  -2  -6   1      166.05      152.76     17.46 o 
  -1  -6   1      199.50      214.62     17.27 o 
   0  -6   1     2723.49     3577.54     54.08 o 
   1  -6   1    17355.25    21466.02    258.51 o 
   2  -6   1     1861.12     2004.92     60.20 o 
   3  -6   1       15.53       13.12     15.88 o 
   4  -6   1      895.03      953.47     34.98 o 
   5  -6   1     1166.08      980.93     39.13 o 
   6  -6   1     5683.32     5548.36    137.52 o 
   7  -6   1      788.15      850.75     50.97 o 
   8  -6   1      315.09      325.90     38.39 o 
   9  -6   1       45.40       25.12     60.48 o 
  10  -6   1      327.55      395.00     57.70 o 
  11  -6   1      218.24      163.76     64.71 o 
  12  -6   1      206.24      124.98     69.74 o 
  13  -6   1       10.58      -73.70     87.14 o 
  14  -6   1      134.74       63.02     76.18 o 
 -12  -5   1       39.27       60.33     72.30 o 
 -11  -5   1      296.27      324.38     85.87 o 
 -10  -5   1      571.66      618.04     82.92 o 
  -9  -5   1       38.55      152.20     56.61 o 
  -8  -5   1      328.87      327.02     45.56 o 
  -7  -5   1      517.45      471.93     96.39 o 
  -6  -5   1     6242.02     5969.32    150.34 o 
  -5  -5   1      561.15      573.61     32.99 o 
  -4  -5   1    18490.36    19365.05    233.61 o 
  -3  -5   1     5353.21     6073.91    101.25 o 
  -2  -5   1     2367.93     2835.45     64.70 o 
  -1  -5   1      121.93      166.50     14.70 o 
   0  -5   1        6.73       10.09     10.83 o 
   1  -5   1       27.55       26.87     10.53 o 
   2  -5   1      137.98      176.77     19.30 o 
   3  -5   1     1542.18     1311.33     28.27 o 
   4  -5   1     4349.36     4470.81    101.55 o 
   5  -5   1    20315.16    20210.22    295.79 o 
   6  -5   1      587.87      757.61     40.35 o 
   7  -5   1     7610.62     7323.06    163.12 o 
   8  -5   1      145.52      152.02     32.96 o 
   9  -5   1        2.03       19.29     42.84 o 
  10  -5   1      378.01      386.19     53.01 o 
  11  -5   1       27.23      119.73     46.96 o 
  12  -5   1      140.83      536.31     96.07 o 
  13  -5   1     1358.10     1514.12    114.11 o 
  14  -5   1      737.81      796.21     97.12 o 
 -13  -4   1      755.79      555.15    109.33 o 
 -12  -4   1      531.87      968.36    233.40 o 
 -11  -4   1       15.27       -8.90     55.62 o 
 -10  -4   1     1818.08     1893.72    102.40 o 
  -9  -4   1      458.16      425.72     57.19 o 
  -8  -4   1        3.63       10.59     35.85 o 
  -7  -4   1    10153.96     9591.97    189.39 o 
  -6  -4   1     4197.86     4009.12    115.04 o 
  -5  -4   1    11046.55    11164.14    184.75 o 
  -4  -4   1     3501.91     3528.05     63.38 o 
  -3  -4   1     7935.01     8021.36    166.62 o 
  -2  -4   1      900.47     1240.19     37.44 o 
  -1  -4   1    20373.40    28809.93    461.05 o 
   0  -4   1     1465.27     2277.20     42.16 o 
   1  -4   1     6808.03     8669.11    223.22 o 
   2  -4   1     5301.96     5665.59     93.09 o 
   3  -4   1     6886.36     7286.64    124.21 o 
   4  -4   1    47629.78    45892.51    628.58 o 
   5  -4   1       12.62       87.09     20.11 o 
   6  -4   1    14557.88    14689.64    186.81 o 
   7  -4   1      127.46      120.22     18.15 o 
   8  -4   1     1660.87     1823.85     71.96 o 
   9  -4   1      739.86      708.92     52.39 o 
  10  -4   1      275.12      221.36     78.71 o 
  11  -4   1        8.71      504.39    153.12 o 
  12  -4   1     1807.70     2220.03    125.65 o 
  13  -4   1      658.42      956.86    144.98 o 
  14  -4   1     1105.82     1185.44    108.63 o 
 -13  -3   1      503.09      560.92     95.46 o 
 -12  -3   1      510.09      473.77     85.93 o 
 -11  -3   1     6282.62     6373.40    261.19 o 
 -10  -3   1     1058.07     1253.91    103.02 o 
  -9  -3   1      476.04      610.50     51.27 o 
  -8  -3   1     5343.77     4943.11    142.33 o 
  -7  -3   1     5669.67     5638.38    108.26 o 
  -6  -3   1     7538.86     7611.99    129.36 o 
  -5  -3   1     3634.21     3446.86     71.02 o 
  -4  -3   1    15845.83    16277.85    233.25 o 
  -3  -3   1     3332.74     3809.78     97.20 o 
  -2  -3   1        6.16       14.87     11.43 o 
  -1  -3   1     3422.40     4528.41     68.19 o 
   0  -3   1    17455.95    26699.13    300.65 o 
   1  -3   1     1814.50     2183.33     42.10 o 
   2  -3   1     1090.12     1186.05     27.13 o 
   3  -3   1    14570.77    14148.14    235.08 o 
   4  -3   1     3189.14     3136.54     74.75 o 
   5  -3   1     9586.71     9396.61    116.48 o 
   6  -3   1       40.35       65.85     11.66 o 
   7  -3   1     2116.87     2935.11     82.49 o 
   8  -3   1     5346.91     5083.13    126.09 o 
   9  -3   1      367.57      267.62     45.30 o 
  10  -3   1      785.40      772.02     62.20 o 
  11  -3   1      532.98      508.28     74.05 o 
  12  -3   1      683.19      749.57     99.21 o 
  13  -3   1      438.71      291.36     74.82 o 
  14  -3   1      727.82      615.90     85.25 o 
 -14  -2   1      116.74       71.12     88.02 o 
 -13  -2   1      197.55       54.13     72.40 o 
 -12  -2   1      591.29      769.10     90.73 o 
 -11  -2   1      416.52      522.71     66.18 o 
 -10  -2   1      561.50      705.94     62.49 o 
  -9  -2   1      153.92      144.33     34.47 o 
  -8  -2   1     2169.11     2225.55     65.40 o 
  -7  -2   1       42.62       94.52     22.46 o 
  -6  -2   1     6640.74     6585.69     96.66 o 
  -5  -2   1     1522.28     1535.85     50.58 o 
  -4  -2   1      188.85      182.34     25.84 o 
  -3  -2   1     4456.34     4828.38     78.92 o 
  -2  -2   1    10142.78    11966.97    431.44 o 
  -1  -2   1    23367.97    30260.65    407.65 o 
   0  -2   1      829.28      955.35     22.53 o 
   1  -2   1      245.05      284.18     10.70 o 
   2  -2   1     1369.74     1228.97     35.83 o 
   3  -2   1     3018.05     2848.92     51.89 o 
   4  -2   1     1513.76     1478.77     31.57 o 
   5  -2   1     1092.09     1049.23     26.53 o 
   6  -2   1       43.36      102.88     17.98 o 
   7  -2   1     7374.26     7280.88    124.07 o 
   8  -2   1      374.30      395.57     38.74 o 
   9  -2   1      517.35      428.04     51.34 o 
  10  -2   1      943.23      966.58     70.00 o 
  11  -2   1       52.77       -6.12     54.78 o 
  12  -2   1      588.69      688.42    136.93 o 
  13  -2   1      630.61      605.54     68.73 o 
  14  -2   1      426.39      208.49    111.20 o 
 -14  -1   1       39.73      -38.24     69.80 o 
 -13  -1   1       98.72      157.53     70.03 o 
 -12  -1   1        1.95      -19.61     60.11 o 
 -11  -1   1       68.34       79.63     68.34 o 
 -10  -1   1       99.02      138.22     45.18 o 
  -9  -1   1     1894.93     1795.52     73.99 o 
  -8  -1   1    10400.89     9973.35    181.26 o 
  -7  -1   1     3720.13     5193.51    120.12 o 
  -6  -1   1     6260.86     5864.19    108.71 o 
  -5  -1   1      977.23     1260.33     75.74 o 
  -4  -1   1      191.83      231.68     24.15 o 
  -3  -1   1       11.85        3.69     16.15 o 
  -2  -1   1      223.98      301.19     53.29 o 
  -1  -1   1     4080.98     4500.48    153.53 o 
   0  -1   1    14412.05    18174.08    528.69 o 
   1  -1   1     8171.81     8609.85    121.10 o 
   2  -1   1    24727.87    24018.69    419.60 o 
   3  -1   1     7662.22     7517.50    125.57 o 
   4  -1   1    12826.87    11630.28    159.47 o 
   5  -1   1     2078.16     1996.16     42.36 o 
   6  -1   1     2084.42     2041.07     49.10 o 
   7  -1   1     1305.36     1219.81     48.58 o 
   8  -1   1     1154.48     1153.31     57.27 o 
   9  -1   1      224.45      367.52     48.90 o 
  10  -1   1      114.87      347.96     59.96 o 
  11  -1   1     4832.58     4973.06    145.71 o 
  12  -1   1      198.24      311.71    114.92 o 
  13  -1   1     2024.97     2073.45    132.56 o 
  14  -1   1       24.44      -94.28     94.28 o 
 -14   0   1       13.65        6.89     64.79 o 
 -13   0   1       33.87        0.69     79.60 o 
 -12   0   1      481.84      426.87     80.17 o 
 -11   0   1     2095.11     2129.54    115.61 o 
 -10   0   1      951.86      935.54     63.46 o 
  -9   0   1     9088.97     9080.27    197.03 o 
  -8   0   1      785.81     2723.54    178.49 o 
  -7   0   1    18548.54    17866.67    215.58 o 
  -6   0   1      431.07     1188.94     70.71 o 
  -5   0   1     7065.97     6901.38    104.52 o 
  -4   0   1       84.79       50.28     12.59 o 
  -3   0   1      670.27      636.53     53.71 o 
  -2   0   1      474.21      464.69     27.50 o 
  -1   0   1    15657.95    14508.26    476.56 o 
   1   0   1    61678.45    58727.06   1528.96 o 
   2   0   1    20764.55    21250.17    341.85 o 
   3   0   1    50749.83    51121.74    769.88 o 
   4   0   1     3316.32     2970.49     62.99 o 
   5   0   1     1196.18     1130.92     35.10 o 
   6   0   1      283.96      267.50     22.74 o 
   7   0   1      210.67      213.72     30.03 o 
   8   0   1      694.80      769.91     41.87 o 
   9   0   1     1845.05     1899.10     63.29 o 
  10   0   1     9333.75     9253.21    214.53 o 
  11   0   1      150.19      346.49    136.59 o 
  12   0   1     3321.63     3530.74    161.51 o 
  13   0   1      122.13      121.31     73.85 o 
  14   0   1      393.73      245.41     84.04 o 
 -14   1   1       55.54       19.84     72.23 o 
 -13   1   1      251.85       37.37     62.29 o 
 -12   1   1     1099.43     1014.62    101.91 o 
 -11   1   1      255.83      245.47     58.45 o 
 -10   1   1     3253.72     3226.68    101.22 o 
  -9   1   1       27.95      431.73     70.36 o 
  -8   1   1    15523.32    14979.91    238.82 o 
  -7   1   1      288.40     1421.30    115.45 o 
  -6   1   1     1865.48     2168.90     45.62 o 
  -5   1   1     5051.41     4733.35     69.41 o 
  -4   1   1     2836.06     2662.54     44.90 o 
  -3   1   1      286.84      327.11     24.83 o 
  -2   1   1    12264.89        1.13      5.56 o 
  -1   1   1    24314.24    28431.91    486.07 o 
   0   1   1    31242.36    32452.85    843.07 o 
   1   1   1    16651.09    18828.87    456.69 o 
   2   1   1     3592.40     3452.72     55.82 o 
   3   1   1     3783.72     3724.03     60.35 o 
   4   1   1     3295.91     2938.23     53.22 o 
   5   1   1       85.75       35.60     15.69 o 
   6   1   1        2.05       -9.99     14.77 o 
   7   1   1       13.34       -6.65     17.85 o 
   8   1   1      151.23      168.92     32.28 o 
   9   1   1     3325.66     3338.81    103.49 o 
  10   1   1      262.78      426.73     59.78 o 
  11   1   1     2610.24     2711.67    124.67 o 
  12   1   1       60.22       61.15     83.68 o 
  13   1   1      145.04       98.24     71.07 o 
  14   1   1       38.70      -81.95    109.64 o 
 -14   2   1      191.38       37.74     67.65 o 
 -13   2   1       14.08       -3.61     69.58 o 
 -12   2   1        1.21      -69.49     69.49 o 
 -11   2   1     1598.18     1510.55     72.90 o 
 -10   2   1     1048.09     1033.00     73.88 o 
  -9   2   1     1342.73     1550.64     84.17 o 
  -8   2   1      528.18      563.80     27.06 o 
  -7   2   1      559.85      544.67     29.26 o 
  -6   2   1     5386.78     5146.50     76.92 o 
  -5   2   1      559.73      550.23     18.93 o 
  -4   2   1     5948.44     5591.75    105.33 o 
  -3   2   1      522.75      586.95     30.55 o 
  -2   2   1    10809.99    11445.15    252.20 o 
  -1   2   1      158.76      149.04     11.21 o 
   0   2   1     5165.37     6353.06    118.63 o 
   1   2   1      419.25      472.36     17.33 o 
   2   2   1       34.76       21.47      9.18 o 
   3   2   1      600.37      482.82     19.13 o 
   4   2   1     6384.58     6208.64    101.17 o 
   5   2   1     3443.25     3541.66     71.70 o 
   6   2   1     5592.69     5345.47    103.88 o 
   7   2   1       10.15       23.36     21.20 o 
   8   2   1       69.24       36.07     39.43 o 
   9   2   1     1549.16     1521.55     69.18 o 
  10   2   1      492.05      589.71     63.29 o 
  11   2   1      697.97      576.66     78.44 o 
  12   2   1      207.47      256.14     71.70 o 
  13   2   1       81.73        1.94     76.12 o 
 -14   3   1      206.82      196.75     70.66 o 
 -13   3   1      256.34      184.04     65.89 o 
 -12   3   1      164.29      149.77     58.72 o 
 -11   3   1     2432.19     2473.07    113.59 o 
 -10   3   1     1082.04     1202.35    114.65 o 
  -9   3   1     1306.61     1581.10     54.59 o 
  -8   3   1      764.13      972.22     34.93 o 
  -7   3   1     1057.20     1342.05     61.10 o 
  -6   3   1     3019.86     2740.84     60.30 o 
  -5   3   1     9296.10     9146.28    129.90 o 
  -4   3   1     8064.89     7425.18    111.37 o 
  -3   3   1     3429.24     3720.91     98.49 o 
  -2   3   1    17505.24    19812.39    359.11 o 
  -1   3   1    16749.95    18842.14    351.97 o 
   0   3   1    16317.67    19626.16    252.00 o 
   1   3   1       28.87       51.66     10.30 o 
   2   3   1    11048.38    12144.00    146.13 o 
   3   3   1    12824.68    13182.37    153.49 o 
   4   3   1      432.29      423.65     18.69 o 
   5   3   1     6370.37     5907.92    105.79 o 
   6   3   1       27.36       37.29     21.34 o 
   7   3   1     3409.86     3385.65     95.58 o 
   8   3   1     3995.42     3754.52    103.99 o 
   9   3   1      721.56      737.77     89.05 o 
  10   3   1     2490.33     2512.73    106.54 o 
  11   3   1     1724.91     1838.12    182.71 o 
  12   3   1      240.94      221.75    102.06 o 
  13   3   1      357.57      219.30     87.15 o 
 -14   4   1      255.81      225.83     77.24 o 
 -13   4   1      666.17      655.14     90.10 o 
 -12   4   1     5729.76     6159.66    197.60 o 
 -11   4   1     1848.77     1868.82     88.04 o 
 -10   4   1     1731.72     2207.09     94.82 o 
  -9   4   1     3222.92     3530.41     91.32 o 
  -7   4   1     1132.30     1146.32     41.22 o 
  -6   4   1     1424.13     1292.54     41.46 o 
  -5   4   1     8508.45     7799.30    120.71 o 
  -4   4   1      379.42      467.15     22.41 o 
  -3   4   1    17546.82    18166.64    254.93 o 
  -2   4   1       17.93      100.48     16.24 o 
  -1   4   1    79100.15    89388.59   1904.61 o 
   0   4   1      868.28     1005.32     22.14 o 
   1   4   1    11266.79    13621.04    192.63 o 
   2   4   1     6931.78     8049.40     99.08 o 
   3   4   1       73.48       83.28     14.55 o 
   4   4   1     4649.29     4396.83     65.29 o 
   5   4   1      197.09      142.61     37.52 o 
   6   4   1     6432.48     6374.80    145.75 o 
   7   4   1     6813.08     6236.65    139.29 o 
   8   4   1     2611.93     2531.07     87.27 o 
   9   4   1     4007.47     3792.70    126.14 o 
  10   4   1     2996.74     2981.73    126.06 o 
  11   4   1       11.64        4.95     59.43 o 
  12   4   1      318.99      175.85     85.09 o 
  13   4   1      343.90      342.34    192.38 o 
 -14   5   1      237.43      244.77     72.67 o 
 -13   5   1     2815.19     2953.06    134.57 o 
 -12   5   1     2975.43     3000.71    148.60 o 
 -11   5   1     2490.62     2897.08    113.57 o 
 -10   5   1     1749.50     1858.69     77.19 o 
  -9   5   1        7.16      250.88     53.03 o 
  -8   5   1      131.24      117.16     21.22 o 
  -7   5   1      176.43      177.22     26.42 o 
  -6   5   1      954.93      971.56     42.80 o 
  -5   5   1      300.67      330.13     25.07 o 
  -4   5   1     8252.05     7725.71    122.17 o 
  -3   5   1      301.07      339.62     23.51 o 
  -2   5   1    36852.26    38965.80    539.29 o 
  -1   5   1      241.45      295.76     19.84 o 
   0   5   1     5867.66     6730.55     86.46 o 
   1   5   1      545.45      755.88     23.40 o 
   2   5   1      811.50      868.74     27.76 o 
   3   5   1       10.90       14.22     11.99 o 
   4   5   1       11.75       30.50     19.68 o 
   5   5   1     2998.77     2829.71     61.92 o 
   6   5   1     3411.91     3354.50    118.94 o 
   7   5   1     4094.43     3956.71    116.13 o 
   8   5   1     1762.18     1830.38     82.99 o 
   9   5   1     2632.81     2496.72    229.40 o 
  10   5   1      198.91      160.77     61.22 o 
  11   5   1       25.48       57.52     70.26 o 
  12   5   1      136.21       68.90    148.92 o 
 -14   6   1       43.31       65.49    130.46 o 
 -13   6   1      887.46      832.43    143.84 o 
 -12   6   1      365.78      193.02    113.63 o 
 -11   6   1      248.81      616.55    191.20 o 
 -10   6   1       10.78      -29.86     65.04 o 
  -9   6   1     1080.22     1037.55     56.30 o 
  -8   6   1       26.92       -4.81     23.26 o 
  -7   6   1      855.47      877.45     35.74 o 
  -6   6   1      105.65      104.57     18.37 o 
  -5   6   1     1033.26      987.10     35.34 o 
  -4   6   1       30.43        8.59     17.70 o 
  -3   6   1     8485.59     8927.92    139.05 o 
  -2   6   1     1890.04     2067.98     61.71 o 
  -1   6   1      572.67      566.26     27.80 o 
   0   6   1      479.50      567.32     21.33 o 
   1   6   1     2492.62     2911.92     52.12 o 
   2   6   1     4781.03     4934.41     92.00 o 
   3   6   1     4089.13     4397.27     73.47 o 
   4   6   1      291.58      250.99     29.59 o 
   5   6   1      187.57      198.00     31.65 o 
   6   6   1      605.47      486.00     51.44 o 
   7   6   1      133.75       83.27     40.27 o 
   8   6   1      578.86      484.05     67.26 o 
   9   6   1       10.12       83.61     59.47 o 
  10   6   1     1045.55     1138.14    209.19 o 
  11   6   1      160.95      154.68     81.78 o 
  12   6   1     1304.03     1136.44    142.26 o 
 -14   7   1      130.80      110.59    116.54 o 
 -13   7   1      563.74      545.73     84.27 o 
 -12   7   1       13.32       48.74     61.98 o 
 -11   7   1      282.59      292.63     57.87 o 
 -10   7   1     2104.46     2151.97    237.52 o 
  -9   7   1        2.31      166.13     41.55 o 
  -8   7   1     7167.60     7324.36    345.81 o 
  -7   7   1        2.89        3.34     26.30 o 
  -6   7   1     3169.14     2937.50    101.07 o 
  -5   7   1     4911.53     5013.64    123.74 o 
  -4   7   1      278.78      277.21     23.77 o 
  -3   7   1     2984.39     2950.78     67.79 o 
  -2   7   1     1871.62     1989.95     61.24 o 
  -1   7   1     1720.72     1851.28     47.26 o 
   0   7   1     6786.16     7539.01    111.95 o 
   1   7   1     6229.95     7136.84    102.18 o 
   2   7   1    10387.48    11384.55    150.81 o 
   3   7   1     4274.98     4548.66     85.22 o 
   4   7   1     3717.24     3936.53     88.14 o 
   5   7   1       30.26       22.21     51.27 o 
   6   7   1     3271.29     3130.87    103.78 o 
   7   7   1       55.82      107.70     70.04 o 
   8   7   1      729.39      727.12     77.59 o 
   9   7   1     2466.15     2339.46    186.17 o 
  10   7   1       13.41       67.89     74.62 o 
  11   7   1     2826.64     2657.20    157.81 o 
 -13   8   1       25.08       46.16    187.15 o 
 -12   8   1     1133.03     1124.19    100.81 o 
 -11   8   1     1432.05     1343.40    116.13 o 
 -10   8   1        0.77       41.53     45.47 o 
  -9   8   1     4390.20     4413.53    149.36 o 
  -8   8   1       30.23      113.54     61.82 o 
  -7   8   1     4333.02     4310.19    183.47 o 
  -6   8   1     3086.31     3114.50    111.53 o 
  -5   8   1     4685.43     4546.28    131.31 o 
  -4   8   1     3683.95     3499.63    103.67 o 
  -3   8   1     5559.39     5752.05    131.35 o 
  -2   8   1        5.35      -17.29     22.64 o 
  -1   8   1     8372.74     9185.90    162.13 o 
   0   8   1     6713.90     7517.82    150.25 o 
   1   8   1     2608.43     2751.30     61.32 o 
   2   8   1     5452.50     5817.39    100.96 o 
   3   8   1     6931.01     7376.25    122.33 o 
   4   8   1        4.90      -32.32     32.32 o 
   5   8   1    11213.49    11156.00    231.25 o 
   6   8   1        8.72        7.57     50.29 o 
   7   8   1     1820.94     2048.92    150.65 o 
   8   8   1     1567.25     1398.88    114.74 o 
   9   8   1      381.94      260.55     85.04 o 
  10   8   1     2377.31     2226.06    150.54 o 
  11   8   1       82.06      241.43     93.37 o 
 -13   9   1      723.61      960.12    104.68 o 
 -12   9   1      266.00      253.20     72.81 o 
 -11   9   1       10.81       27.59     51.83 o 
 -10   9   1      562.74      724.29    110.40 o 
  -9   9   1        1.59      -29.07     44.19 o 
  -8   9   1     1507.49     1737.01    104.59 o 
  -7   9   1     2728.29     2528.43    126.30 o 
  -6   9   1     3703.39     3414.91    124.18 o 
  -5   9   1     4505.35     4125.77    138.98 o 
  -4   9   1     3946.86     3816.93    130.53 o 
  -3   9   1        2.50        0.79     25.57 o 
  -2   9   1      207.43      156.16     30.92 o 
  -1   9   1      606.49      616.38     42.84 o 
   0   9   1       48.87       56.58     33.72 o 
   1   9   1     1042.05     1222.00     67.70 o 
   2   9   1     1245.11     1307.04     71.04 o 
   3   9   1      418.50      385.53     61.37 o 
   4   9   1     6048.98     6059.59    212.29 o 
   5   9   1       20.58       15.81     62.13 o 
   6   9   1     1643.67     1585.89    157.09 o 
   7   9   1      262.54      262.81    113.33 o 
   8   9   1      300.35      132.58    117.87 o 
   9   9   1      275.46      316.38    132.92 o 
  10   9   1      492.54      568.43    150.02 o 
 -12  10   1      251.58      279.79     92.60 o 
 -11  10   1      121.11       38.08     56.04 o 
 -10  10   1      740.11      664.68     76.34 o 
  -9  10   1       20.22       49.77     52.68 o 
  -8  10   1      524.92      499.09    100.63 o 
  -7  10   1     1772.63     1674.67    223.19 o 
  -6  10   1      947.36      908.54    103.67 o 
  -5  10   1      378.06      327.95     48.04 o 
  -4  10   1       86.02       50.33     54.21 o 
  -3  10   1     1118.86     1171.64     71.89 o 
  -2  10   1      249.80      303.01     55.03 o 
  -1  10   1     2834.52     2908.32     97.57 o 
   0  10   1       63.26       72.46     38.08 o 
   1  10   1      590.49      604.90     56.79 o 
   2  10   1       55.58       89.27     53.66 o 
   3  10   1     1068.79     1149.97    100.03 o 
   4  10   1        5.49       12.01     63.58 o 
   5  10   1      752.53      693.99    135.06 o 
   6  10   1      194.12      160.54    102.14 o 
   7  10   1      508.89      204.35    115.41 o 
   8  10   1      488.13      512.60    177.04 o 
   9  10   1     1354.71     1244.28    173.68 o 
 -11  11   1      690.04      800.02     86.46 o 
 -10  11   1     1091.32      920.38    193.77 o 
  -9  11   1     1181.62     1253.85    160.44 o 
  -8  11   1       17.16      -35.90     52.20 o 
  -7  11   1       93.17      147.53     63.40 o 
  -6  11   1       21.89       35.98     83.85 o 
  -5  11   1       37.36       55.13     41.96 o 
  -4  11   1     2600.19     2420.94    103.93 o 
  -3  11   1      349.95      302.55     75.72 o 
  -2  11   1    17674.23    17871.79    376.40 o 
  -1  11   1       20.45       15.35     40.70 o 
   0  11   1     2406.76     2510.09     97.74 o 
   1  11   1        4.03      -38.57     38.57 o 
   2  11   1       92.83       47.56     60.03 o 
   3  11   1      284.59      268.52     79.31 o 
   4  11   1      203.54      161.21     75.95 o 
   5  11   1      155.27      219.05    107.32 o 
   6  11   1     2048.91     1809.58    179.00 o 
   7  11   1     1425.79     1469.79    276.80 o 
   8  11   1     1617.24     1705.71    189.08 o 
 -11  12   1      752.54      694.78     90.68 o 
 -10  12   1      693.31      801.16    105.81 o 
  -9  12   1       72.34       35.24    116.06 o 
  -8  12   1     1442.96     1504.50    122.85 o 
  -7  12   1        1.80      -53.92     59.17 o 
  -6  12   1     1054.18     1060.01    107.57 o 
  -5  12   1     2435.34     2157.85    189.53 o 
  -4  12   1      305.64      277.42     57.14 o 
  -3  12   1    13140.44    12499.72    320.63 o 
  -2  12   1      589.88      520.60     67.73 o 
  -1  12   1     6626.80     6462.26    182.11 o 
   0  12   1        2.39      -41.46     41.46 o 
   1  12   1     1416.54     1499.51    104.85 o 
   2  12   1      513.93      515.27     80.24 o 
   3  12   1     1703.99     1732.71    186.14 o 
   4  12   1       57.62      -66.63    104.26 o 
   5  12   1     1682.16     1387.52    256.18 o 
   6  12   1     1394.12      870.64    150.94 o 
   7  12   1      867.38      822.13    245.23 o 
  -9  13   1     1660.66     1936.21    147.98 o 
  -8  13   1        2.70      -12.47     64.49 o 
  -7  13   1     1468.36     1357.67    204.85 o 
  -6  13   1      371.51      237.23     81.40 o 
  -5  13   1      103.37      -13.30     63.91 o 
  -4  13   1     1448.31     1491.11    120.36 o 
  -3  13   1     1268.86     1097.01     87.80 o 
  -2  13   1     2486.01     2298.86    113.48 o 
  -1  13   1        3.08      -18.90     49.12 o 
   0  13   1      396.07      395.83     78.18 o 
   1  13   1     1222.46     1332.26    139.09 o 
   2  13   1      454.74      528.64    100.27 o 
   3  13   1       90.46      213.25    322.86 o 
   4  13   1       37.56      209.99    125.74 o 
   5  13   1      368.38      313.16    133.74 o 
  -8  14   1      466.96      458.42    174.27 o 
  -7  14   1       97.27       22.71     80.39 o 
  -6  14   1       30.18      -47.87     67.34 o 
  -5  14   1        0.22        5.32     58.84 o 
  -4  14   1      833.77      755.58    120.48 o 
  -3  14   1      141.29       50.72     59.13 o 
  -2  14   1       35.94       60.49     65.82 o 
  -1  14   1        1.41      -13.79     56.55 o 
   0  14   1      372.90      220.32     89.17 o 
   1  14   1        4.06      -68.99     69.66 o 
   2  14   1      540.02      511.90    153.51 o 
   3  14   1      313.39      103.15    117.31 o 
  -6  15   1     1020.49      603.89    196.88 o 
  -5  15   1     1658.11     1515.38    131.84 o 
  -4  15   1     2311.77     2341.00    147.76 o 
  -3  15   1      568.45      568.70     85.45 o 
  -2  15   1      863.00      889.28     95.10 o 
  -1  15   1       26.44      -85.32     85.32 o 
   0  15   1       58.45        0.08    101.08 o 
   1  15   1      341.24      455.69    130.55 o 
  -2 -15   2     3140.22     3325.52    231.64 o 
  -1 -15   2      341.34      247.30    103.98 o 
   0 -15   2     3757.81     3539.96    186.73 o 
   1 -15   2       34.98      -37.03     89.25 o 
   2 -15   2     1899.42     1861.40    178.86 o 
   3 -15   2      135.23        9.48     70.84 o 
   4 -15   2        1.67       49.59     83.26 o 
   5 -15   2       10.91       62.49     72.90 o 
   6 -15   2      435.94      478.99    207.50 o 
  -4 -14   2       99.53      190.49    118.95 o 
  -3 -14   2      513.35      376.32    130.88 o 
  -2 -14   2     1803.59     1773.60    142.70 o 
  -1 -14   2      978.93     1154.48    192.33 o 
   0 -14   2      575.48      556.64    101.53 o 
   1 -14   2     1058.66     1061.18    116.95 o 
   2 -14   2      817.11      802.55    106.60 o 
   3 -14   2        9.36       24.63     90.62 o 
   4 -14   2     1014.53      866.33     98.52 o 
   5 -14   2       58.92       34.25     64.47 o 
   6 -14   2        9.23       48.60     78.12 o 
   7 -14   2       10.21       38.08     73.09 o 
   8 -14   2      552.64      527.48     95.62 o 
  -6 -13   2      781.70      754.38    147.06 o 
  -5 -13   2       97.53      170.96    193.90 o 
  -4 -13   2      817.50      853.56    146.30 o 
  -3 -13   2     2102.10     2740.95    210.03 o 
  -2 -13   2      219.83      162.51    101.37 o 
  -1 -13   2     1362.63     1863.57    135.11 o 
   0 -13   2      767.65      734.02    100.37 o 
   1 -13   2      269.19      192.90     60.05 o 
   2 -13   2      536.82      426.96     68.99 o 
   3 -13   2     2471.64     2306.08    126.49 o 
   4 -13   2      253.47      266.74     70.95 o 
   5 -13   2      904.47     1097.18    179.81 o 
   6 -13   2     1621.98     1546.53    131.18 o 
   7 -13   2       54.88      122.05     79.46 o 
   8 -13   2     2975.04     3020.18    175.04 o 
   9 -13   2        7.09       30.22     72.04 o 
  10 -13   2      338.25      295.14     84.71 o 
  -7 -12   2      854.40      561.98    135.89 o 
  -6 -12   2       58.92       51.19    103.14 o 
  -5 -12   2     3497.94     2937.35    210.63 o 
  -4 -12   2     2381.70     2611.62    196.12 o 
  -3 -12   2     4885.72     5532.13    210.36 o 
  -2 -12   2     1985.08     2394.42    204.37 o 
  -1 -12   2     4948.49     5832.33    209.47 o 
   0 -12   2      608.61      556.91     71.03 o 
   1 -12   2     2844.02     3076.26    123.17 o 
   2 -12   2     1965.41     2039.50    144.88 o 
   3 -12   2      492.49      411.95    103.81 o 
   4 -12   2      458.24      581.82    102.65 o 
   5 -12   2     4900.07     4855.87    176.09 o 
   6 -12   2      372.07      715.11     98.76 o 
   7 -12   2     8020.06     8415.21    257.89 o 
   8 -12   2      693.14      895.05    116.57 o 
   9 -12   2     1226.78     1381.04    113.82 o 
  10 -12   2      197.59      113.05     74.26 o 
  11 -12   2        4.29       -3.30     93.70 o 
  -8 -11   2       25.19      175.56    112.61 o 
  -7 -11   2      165.00      267.73    114.01 o 
  -6 -11   2     2786.62     2586.75    196.12 o 
  -5 -11   2     2708.84     2459.10    188.84 o 
  -4 -11   2     6835.74     6453.59    287.22 o 
  -3 -11   2     3516.53     4131.34    176.02 o 
  -2 -11   2     4567.96     5476.51    169.93 o 
  -1 -11   2       46.44       -7.44     61.89 o 
   0 -11   2       34.60       48.06     44.49 o 
   1 -11   2      212.08      138.33     58.78 o 
   2 -11   2       19.28       -7.77     38.87 o 
   3 -11   2       45.91       17.24     40.67 o 
   4 -11   2     1533.06     1499.55     95.02 o 
   5 -11   2      828.35     1540.99    188.01 o 
   6 -11   2     5366.08     5490.29    382.60 o 
   7 -11   2     1594.38     1743.40    112.52 o 
   8 -11   2     2645.14     2591.76    133.54 o 
   9 -11   2      566.25      483.34     81.55 o 
  10 -11   2       19.88       13.31     59.42 o 
  11 -11   2       36.05      -13.25     61.64 o 
  -9 -10   2      360.61      275.01    129.34 o 
  -8 -10   2        2.87       -8.36    129.26 o 
  -7 -10   2      113.65      137.91     97.79 o 
  -6 -10   2      467.31      409.52    112.71 o 
  -5 -10   2     3167.96     3219.26    197.13 o 
  -4 -10   2      218.97      261.04     95.04 o 
  -3 -10   2     2696.70     2913.18    118.95 o 
  -2 -10   2      542.71      513.68     68.59 o 
  -1 -10   2      292.90      444.55     50.31 o 
   0 -10   2      118.78      116.13     43.04 o 
   1 -10   2     2952.22     3364.77    115.24 o 
   2 -10   2      808.61      900.78     66.13 o 
   3 -10   2       92.18      111.73     33.42 o 
   4 -10   2      356.05      411.94     55.21 o 
   5 -10   2     2726.20     2605.25    116.29 o 
   6 -10   2      333.60      427.84     64.38 o 
   7 -10   2      599.14      672.69     77.87 o 
   8 -10   2        2.01       43.87     53.30 o 
   9 -10   2      177.77      267.69     67.80 o 
  10 -10   2     1284.98     1383.59    102.43 o 
  11 -10   2      128.87       33.74     62.21 o 
  12 -10   2      205.62      146.55     77.19 o 
 -10  -9   2     1087.30     1035.88    174.86 o 
  -9  -9   2      747.67      672.78    112.41 o 
  -8  -9   2      349.82      386.57     83.01 o 
  -7  -9   2      507.93      491.49     99.93 o 
  -6  -9   2      619.81      491.81     58.07 o 
  -5  -9   2     3725.92     3593.71    123.33 o 
  -4  -9   2        7.11        3.79     31.51 o 
  -3  -9   2       90.42      117.77     33.96 o 
  -2  -9   2     1278.23     1536.43     61.87 o 
  -1  -9   2     1718.95     2263.85     71.59 o 
   0  -9   2    12221.61    15746.44    316.24 o 
   1  -9   2      923.09     1064.72     44.94 o 
   2  -9   2     3958.49     4309.10    204.05 o 
   3  -9   2      542.23      537.70     42.77 o 
   4  -9   2      271.49      282.79     45.15 o 
   5  -9   2     1198.48     1201.49     92.02 o 
   6  -9   2      600.51      587.84     66.56 o 
   7  -9   2      439.36     1064.33    129.97 o 
   8  -9   2     1432.36     1737.93    102.65 o 
   9  -9   2     3395.22     3565.07    143.54 o 
  10  -9   2      243.66      248.00     83.71 o 
  11  -9   2     2408.48     2431.04    176.36 o 
  12  -9   2      776.20      829.49    108.62 o 
  13  -9   2       35.94       64.81     79.41 o 
 -11  -8   2     1281.32     1079.17    120.10 o 
 -10  -8   2      905.53      879.18    107.51 o 
  -9  -8   2      686.78      661.58    137.87 o 
  -8  -8   2      623.88      739.25     91.35 o 
  -7  -8   2        3.07      -12.94     46.01 o 
  -6  -8   2     8755.84     8534.95    211.40 o 
  -5  -8   2      158.70       82.60     37.77 o 
  -4  -8   2     3241.16     3369.81     91.60 o 
  -3  -8   2     3901.21     4405.66     92.90 o 
  -2  -8   2     1916.80     2151.02     62.53 o 
  -1  -8   2    10697.64    14548.75    176.81 o 
   0  -8   2     5528.17     7329.14    103.48 o 
   1  -8   2    22844.07    27333.09    355.85 o 
   2  -8   2      779.64      870.19     51.79 o 
   3  -8   2     6822.58     6999.78    139.56 o 
   4  -8   2     4155.60     4241.10     99.32 o 
   5  -8   2    10686.73    10062.08    289.19 o 
   6  -8   2       47.47      349.13     80.37 o 
   7  -8   2     3505.69     3820.56    139.92 o 
   8  -8   2     6505.42     7018.57    203.49 o 
   9  -8   2      109.27       61.81     46.18 o 
  10  -8   2     2268.76     2535.61    178.41 o 
  11  -8   2      726.73      754.42     93.89 o 
  12  -8   2      758.83     1199.82    114.42 o 
  13  -8   2     1300.45     1477.67    129.82 o 
 -11  -7   2      224.46      195.83     79.70 o 
 -10  -7   2      657.69      598.27     92.26 o 
  -9  -7   2      983.70      920.46    124.04 o 
  -8  -7   2      360.00      261.17     65.86 o 
  -7  -7   2    11828.16    11593.02    262.78 o 
  -6  -7   2     1151.34     1210.39     75.72 o 
  -5  -7   2     6060.44     6000.21    142.17 o 
  -4  -7   2     3091.89     3365.70     97.29 o 
  -3  -7   2      391.59      443.54     27.81 o 
  -2  -7   2     1389.31     1578.88     41.14 o 
  -1  -7   2     1213.93     1594.20     40.53 o 
   0  -7   2    15578.97    21167.06    253.90 o 
   1  -7   2      315.69      385.42     22.15 o 
   2  -7   2     4336.59     4563.31     89.12 o 
   3  -7   2     2539.76     2486.79     67.95 o 
   4  -7   2    10586.07    10367.09    151.42 o 
   5  -7   2        0.43       12.34     15.41 o 
   6  -7   2       47.33      129.39     29.82 o 
   7  -7   2     1254.79     1387.83     67.27 o 
   8  -7   2       22.63      134.99     44.16 o 
   9  -7   2      964.01      987.31     91.43 o 
  10  -7   2        0.85        5.26     42.53 o 
  11  -7   2     1146.35     1253.07    107.71 o 
  12  -7   2     1814.94     1631.91    179.71 o 
  13  -7   2      198.61      101.27    142.27 o 
 -12  -6   2      367.15      132.28     78.04 o 
 -11  -6   2       98.59      152.05     88.60 o 
 -10  -6   2      295.29      291.55     78.94 o 
  -9  -6   2      291.89      305.81     70.42 o 
  -8  -6   2     3930.32     3891.24    153.08 o 
  -7  -6   2     1538.37     1533.07     81.60 o 
  -6  -6   2     1883.56     2006.71    107.52 o 
  -5  -6   2       48.42        2.31     25.40 o 
  -4  -6   2      806.07      858.71     38.25 o 
  -3  -6   2     4971.04     5742.20     86.08 o 
  -2  -6   2      339.94      363.25     23.34 o 
  -1  -6   2      425.59      568.85     26.23 o 
   0  -6   2      271.16      376.83     20.09 o 
   1  -6   2     9206.58    11320.62    186.92 o 
   2  -6   2     2326.83     2615.24     89.64 o 
   3  -6   2     7387.14     7508.94    112.36 o 
   4  -6   2      811.56      776.89     26.70 o 
   5  -6   2      105.78       82.41     14.92 o 
   6  -6   2       43.85      278.03     35.56 o 
   7  -6   2     4841.46     4824.17    161.35 o 
   8  -6   2      151.08      199.78     38.28 o 
   9  -6   2     1874.96     2003.65     83.46 o 
  10  -6   2      651.77      690.68     81.23 o 
  11  -6   2      160.35       70.00    113.12 o 
  12  -6   2       98.69       -0.46     63.42 o 
  13  -6   2      268.46      100.00    138.23 o 
  14  -6   2        4.53      -22.39    109.87 o 
 -13  -5   2     1209.10      952.87    241.00 o 
 -12  -5   2      210.45      248.09     79.03 o 
 -11  -5   2      587.37      647.53     93.30 o 
 -10  -5   2      169.49      209.98     65.47 o 
  -9  -5   2      456.08      314.08     63.77 o 
  -8  -5   2      345.28      320.42     48.40 o 
  -7  -5   2      220.00      186.16     40.20 o 
  -6  -5   2      281.98      270.17     39.06 o 
  -5  -5   2     3967.76     3942.69     84.90 o 
  -4  -5   2    11999.69    12523.32    171.57 o 
  -3  -5   2    11110.57    12468.93    164.79 o 
  -2  -5   2    17715.95    22379.71    278.09 o 
  -1  -5   2     2035.28     2564.49     46.23 o 
   0  -5   2     1916.28     2395.18     52.55 o 
   1  -5   2     1098.72     1317.68     29.14 o 
   2  -5   2     2716.24     2829.64     51.94 o 
   3  -5   2     1933.25     1947.56     46.32 o 
   4  -5   2     2591.30     2167.05     40.96 o 
   5  -5   2      136.97      253.34     75.39 o 
   6  -5   2    21811.67    21185.45    384.23 o 
   7  -5   2     3301.96     3687.58    104.31 o 
   8  -5   2     7090.43     7202.42    167.80 o 
   9  -5   2     1779.59     1716.26     83.91 o 
  10  -5   2      115.12      122.35     64.81 o 
  11  -5   2        0.68       14.71     56.91 o 
  12  -5   2        5.92        0.54    153.00 o 
  13  -5   2        0.78       19.61     72.60 o 
  14  -5   2      127.94      218.34     82.90 o 
 -13  -4   2       89.80      116.34    162.96 o 
 -12  -4   2     3475.82     4065.04    169.77 o 
 -11  -4   2       86.68      345.78     67.08 o 
 -10  -4   2      646.61      625.99     71.48 o 
  -9  -4   2      674.60      607.44     66.78 o 
  -8  -4   2      729.50      781.24     94.89 o 
  -7  -4   2       28.18      152.53     47.11 o 
  -6  -4   2     3382.45     3217.59    117.00 o 
  -5  -4   2    16285.98    16414.75    233.89 o 
  -4  -4   2     4455.86     4347.66     78.98 o 
  -3  -4   2    35310.28    39689.93    512.74 o 
  -2  -4   2     1513.64     2132.74     60.21 o 
  -1  -4   2     6897.30     8813.15    117.52 o 
   0  -4   2    29558.31    43565.37    813.73 o 
   1  -4   2     3123.74     3778.21     55.21 o 
   2  -4   2     1035.01     1119.32     26.71 o 
   3  -4   2     7025.97     6529.16     89.26 o 
   4  -4   2     2114.29     1928.70     53.27 o 
   5  -4   2    16034.33    15374.35    243.14 o 
   6  -4   2     6268.87     6820.51    106.52 o 
   7  -4   2    15357.08    14374.91    279.30 o 
   8  -4   2      296.35      382.19     52.27 o 
   9  -4   2     1988.13     2038.35     95.30 o 
  10  -4   2        3.11       38.18     40.21 o 
  11  -4   2     1165.41     1063.54     90.72 o 
  12  -4   2        1.54      116.42    121.31 o 
  13  -4   2      153.22      159.88     71.51 o 
  14  -4   2     1273.01     1282.62    141.91 o 
 -13  -3   2     1294.21     1335.29    119.18 o 
 -12  -3   2        0.54      246.38    121.04 o 
 -11  -3   2     2001.28     2234.55    110.60 o 
 -10  -3   2     1617.93     1933.38     97.86 o 
  -9  -3   2     2835.74     2668.74     87.22 o 
  -8  -3   2      129.20     1053.34    130.72 o 
  -7  -3   2     2891.55     2833.03     72.56 o 
  -6  -3   2     7465.51     7390.46    125.35 o 
  -5  -3   2        4.59       28.80     17.39 o 
  -4  -3   2    24189.75    24226.12    350.67 o 
  -3  -3   2     3587.46     3695.57     79.25 o 
  -2  -3   2       19.72       51.64     12.10 o 
  -1  -3   2    52638.24    73216.91   1359.27 o 
   0  -3   2     4981.75     6894.92     86.77 o 
   1  -3   2    14048.75    15866.54    275.39 o 
   2  -3   2     3764.94     4099.80     66.03 o 
   3  -3   2      279.10      245.07     13.88 o 
   4  -3   2     6297.71     6167.29    102.20 o 
   5  -3   2     8888.03     8338.69    125.04 o 
   6  -3   2     1704.10     1597.97     43.29 o 
   7  -3   2     7654.49     7054.80    136.31 o 
   8  -3   2     1278.09     1543.96     88.92 o 
   9  -3   2      323.00      326.20     51.64 o 
  10  -3   2     1245.72     1117.00     74.89 o 
  11  -3   2      441.17      351.36     71.36 o 
  12  -3   2      289.78      266.00     73.94 o 
  13  -3   2      103.48        8.96    117.34 o 
  14  -3   2       29.56       75.49     55.58 o 
 -14  -2   2       74.10      -45.10    144.78 o 
 -13  -2   2       22.28       28.94     67.18 o 
 -12  -2   2     1521.80     1521.77    245.62 o 
 -11  -2   2      873.20      938.97     98.92 o 
 -10  -2   2     1531.21     1523.85     80.15 o 
  -9  -2   2      124.09      239.21     43.30 o 
  -8  -2   2      721.68      634.99     53.85 o 
  -7  -2   2     1049.47     1089.67     68.75 o 
  -6  -2   2     3955.24     3904.16     65.55 o 
  -5  -2   2     3176.68     2973.62     56.42 o 
  -4  -2   2     2206.80     2375.43     55.28 o 
  -3  -2   2     3973.57     4292.91    107.67 o 
  -2  -2   2      511.76      567.55     26.98 o 
  -1  -2   2     7245.00     9494.46    349.32 o 
   0  -2   2    12894.63    16273.91    224.24 o 
   1  -2   2     1602.59     1672.33     25.37 o 
   2  -2   2      735.08      776.67     23.09 o 
   3  -2   2       14.89      -10.13     10.13 o 
   4  -2   2     3970.39     3492.43     65.81 o 
   5  -2   2      380.60      321.77     22.11 o 
   6  -2   2     3976.83     3616.87     71.73 o 
   7  -2   2       12.50       17.13     28.11 o 
   8  -2   2     1181.26     1149.83     73.01 o 
   9  -2   2     1452.32     1398.15     77.61 o 
  10  -2   2     1662.99     1610.20     89.30 o 
  11  -2   2        3.13      -56.67     56.67 o 
  12  -2   2       63.09       33.39     75.00 o 
  13  -2   2      373.21      278.85     68.47 o 
  14  -2   2        9.29      -38.34     75.61 o 
 -14  -1   2      252.90      164.03     97.31 o 
 -13  -1   2        1.69      132.81     63.84 o 
 -12  -1   2       95.74       87.09     58.45 o 
 -11  -1   2        9.93       -8.46     41.82 o 
 -10  -1   2     1010.83      954.43     69.72 o 
  -9  -1   2      122.81      114.22     40.20 o 
  -8  -1   2      285.01      264.45     36.37 o 
  -7  -1   2    17515.00    17144.51    243.60 o 
  -6  -1   2     2354.86     2696.54     73.12 o 
  -5  -1   2    13929.73    13008.12    184.71 o 
  -4  -1   2       32.94       19.68     10.19 o 
  -3  -1   2      913.33      924.33     33.45 o 
  -2  -1   2      695.35      782.16     36.11 o 
  -1  -1   2     8709.69    10405.35    209.73 o 
   0  -1   2     6795.53     7430.19    122.41 o 
   1  -1   2     1205.75     1151.74     22.42 o 
   2  -1   2    18684.18    17606.34    244.58 o 
   3  -1   2     5855.62     5690.14     99.86 o 
   4  -1   2    29433.77    27591.67    388.08 o 
   5  -1   2      535.50      502.12     22.82 o 
   6  -1   2     5942.96     5626.81     99.24 o 
   7  -1   2      371.58      323.01     35.27 o 
   8  -1   2        2.76      -24.78     38.88 o 
   9  -1   2      667.69      607.53     64.17 o 
  10  -1   2      826.84      740.06     75.59 o 
  11  -1   2      854.74     1109.12     96.99 o 
  12  -1   2     2290.65     2179.53    104.63 o 
  13  -1   2      458.55      261.51     85.31 o 
  14  -1   2     1675.52     1727.69    137.28 o 
 -14   0   2      454.00      507.35     86.68 o 
 -13   0   2      109.93      375.42    110.92 o 
 -12   0   2        4.87       -8.16     56.21 o 
 -11   0   2       25.45      -40.33     45.74 o 
 -10   0   2      535.35      500.15     45.89 o 
  -9   0   2        2.12      -30.20     30.20 o 
  -8   0   2    18850.43    18663.72    331.13 o 
  -7   0   2     2661.47     2721.76     58.46 o 
  -6   0   2    11542.39    11622.23    158.57 o 
  -5   0   2     9044.72     8983.45    131.00 o 
  -4   0   2     2875.38     2473.68     44.66 o 
  -3   0   2      266.46      310.66     12.88 o 
  -2   0   2      372.30      290.76     27.89 o 
  -1   0   2     1590.34     1605.94     37.23 o 
   0   0   2     1015.50      960.75     30.28 o 
   1   0   2    55048.31    53749.24    598.63 o 
   2   0   2       53.51       14.18     17.49 o 
   3   0   2   157750.19   155845.77   1894.93 o 
   4   0   2     1248.49     1013.01     36.06 o 
   5   0   2    12336.29    11167.16    155.38 o 
   6   0   2      177.11      151.62     21.26 o 
   7   0   2      793.57      813.86     53.31 o 
   8   0   2       37.11       -8.30     21.79 o 
   9   0   2        0.18       -8.48     34.56 o 
  10   0   2      565.82      795.58    196.02 o 
  11   0   2     4441.72     4268.05    138.81 o 
  12   0   2      723.22      937.71    100.07 o 
  13   0   2     1791.80     1759.97    139.22 o 
  14   0   2      949.82      860.72    102.42 o 
 -14   1   2      318.03      460.10    115.15 o 
 -13   1   2       26.80      -55.14     59.35 o 
 -12   1   2     1149.11     1234.93    100.30 o 
 -11   1   2     1229.19     1270.80    127.68 o 
 -10   1   2      325.12      293.05     38.40 o 
  -9   1   2     5744.27     5604.74    129.36 o 
  -8   1   2     4902.62     5080.72     84.05 o 
  -7   1   2    12362.93    12584.35    160.91 o 
  -6   1   2     7546.06     7268.43    110.56 o 
  -5   1   2     7261.65     6272.79    107.15 o 
  -4   1   2      193.51      188.50     23.09 o 
  -3   1   2     8548.89     8844.92    232.64 o 
  -2   1   2    12465.23    13388.14   1053.02 o 
  -1   1   2     1592.33     1607.21     35.46 o 
   0   1   2     3547.54     3699.12     96.54 o 
   1   1   2      985.01      875.98     22.23 o 
   2   1   2    19773.21    19323.26    223.04 o 
   3   1   2      856.94      790.35     23.14 o 
   4   1   2     7836.19     6964.51    103.51 o 
   5   1   2     1424.37     1301.08     40.94 o 
   6   1   2      225.54      182.14     24.86 o 
   7   1   2      276.85      254.83     25.31 o 
   8   1   2      187.95      176.32     31.62 o 
   9   1   2       10.84       26.68     27.12 o 
  10   1   2      243.37      303.30     72.77 o 
  11   1   2     2666.80     2675.07    126.29 o 
  12   1   2      563.23      430.74     78.84 o 
  13   1   2     1135.38     1052.69    104.40 o 
  14   1   2      140.27       91.94     82.05 o 
 -14   2   2       22.95      -55.18     61.37 o 
 -13   2   2      792.93      688.33     80.36 o 
 -12   2   2        7.32      -39.54     46.03 o 
 -11   2   2      109.89      165.21     62.94 o 
 -10   2   2      761.77      686.28     40.51 o 
  -9   2   2     2387.74     2082.17     80.24 o 
  -8   2   2     1264.81     1364.76     43.90 o 
  -7   2   2     2301.32     1948.53     41.64 o 
  -6   2   2     1790.93     1736.28     49.20 o 
  -5   2   2     2778.29     2454.60     70.12 o 
  -3   2   2     5851.42     5474.47    268.17 o 
  -2   2   2     1800.19     1979.12     37.99 o 
  -1   2   2     3380.66     3751.26     69.98 o 
   0   2   2     8510.75     9000.16    217.03 o 
   1   2   2     3556.50     3927.08     76.77 o 
   2   2   2     3813.99     3807.38     75.31 o 
   3   2   2       17.54       -8.97      8.97 o 
   4   2   2       19.86        6.77     11.86 o 
   5   2   2     2065.54     1979.77     48.54 o 
   6   2   2     6266.93     5719.32     97.66 o 
   7   2   2      746.54      663.93     55.02 o 
   8   2   2     2375.49     2414.32     83.54 o 
   9   2   2      476.59      483.30     49.02 o 
  10   2   2      791.73      748.20     69.56 o 
  11   2   2      509.96      316.73     73.56 o 
  12   2   2      824.24      704.76    114.35 o 
  13   2   2      193.16      226.47    117.74 o 
 -14   3   2      265.74      343.39     76.09 o 
 -13   3   2      350.47      271.11    134.91 o 
 -12   3   2        3.70      -36.85     43.53 o 
 -11   3   2      731.29      773.70     69.22 o 
 -10   3   2      917.12      874.80     58.17 o 
  -9   3   2     3693.37     3618.57     98.52 o 
  -8   3   2     2707.90     2754.70     61.16 o 
  -7   3   2     4602.62     4269.39     69.18 o 
  -6   3   2     2104.93     2110.55     61.54 o 
  -5   3   2     1311.93     1321.06     53.20 o 
  -4   3   2    13980.13    12774.54    276.94 o 
  -3   3   2      610.87      712.97     27.62 o 
  -2   3   2     5673.73     6227.66    142.86 o 
  -1   3   2    57690.51    60704.09    777.18 o 
   0   3   2     2242.44     2782.93     56.51 o 
   1   3   2    10188.82    10492.93    114.53 o 
   2   3   2      502.27      436.27     15.77 o 
   3   3   2     3148.65     3174.44     47.07 o 
   4   3   2     7567.38     7509.87     94.73 o 
   5   3   2     5757.41     5524.54     88.14 o 
   6   3   2     4294.32     3899.49     85.74 o 
   7   3   2     2648.62     2435.96     82.98 o 
   8   3   2       45.19        5.66     34.34 o 
   9   3   2       27.65       24.68     44.90 o 
  10   3   2     5799.37     5884.82    163.41 o 
  11   3   2      252.58      242.15     74.44 o 
  12   3   2     1401.66     1308.86    148.51 o 
  13   3   2      189.06      125.72    194.09 o 
 -14   4   2      440.71      366.07     92.81 o 
 -13   4   2        6.82      -66.72     66.72 o 
 -12   4   2     3179.86     3063.61    126.47 o 
 -11   4   2      779.22      841.87     61.31 o 
 -10   4   2     6086.51     5813.33    223.95 o 
  -9   4   2     3254.34     4366.39    152.39 o 
  -8   4   2    11215.39    11372.68    157.55 o 
  -7   4   2      500.55      550.44     27.05 o 
  -6   4   2       51.42       55.54     12.56 o 
  -5   4   2     4995.57     4765.32     81.07 o 
  -4   4   2       99.64      145.89     14.63 o 
  -3   4   2      439.36      316.08     18.28 o 
  -2   4   2    26228.02    26746.95    459.13 o 
  -1   4   2    29660.41    31471.33    361.96 o 
   0   4   2    20016.25    21724.27    236.22 o 
   1   4   2     4877.07     5052.36     63.69 o 
   2   4   2     7914.65     8104.87     95.74 o 
   3   4   2     5021.76     4794.85     68.60 o 
   4   4   2      139.81      131.46     17.50 o 
   5   4   2     3394.94     3177.80     68.11 o 
   6   4   2      672.15      585.62     50.46 o 
   7   4   2     4303.64     4023.39    109.79 o 
   8   4   2        5.27       15.29     41.79 o 
   9   4   2     5685.64     5982.99    214.45 o 
  10   4   2        4.55       82.32     57.14 o 
  11   4   2     2643.19     2818.54    186.42 o 
  12   4   2       10.81      -29.79     75.96 o 
  13   4   2      137.63      130.35     97.41 o 
 -14   5   2       25.52      -42.96     59.85 o 
 -13   5   2      800.64      823.76    170.41 o 
 -12   5   2      250.94      268.23     67.63 o 
 -11   5   2     4670.50     4649.11    207.73 o 
 -10   5   2       79.25      235.23    137.82 o 
  -9   5   2     6278.61     6280.23    133.07 o 
  -8   5   2      122.30      179.85     26.17 o 
  -7   5   2        3.22      -17.41     17.41 o 
  -6   5   2        7.69       -0.16     13.16 o 
  -5   5   2       21.09       12.98     12.78 o 
  -4   5   2     1819.47     1725.02     40.81 o 
  -3   5   2     5387.10     5109.35     90.43 o 
  -2   5   2    17945.75    18216.41    248.87 o 
  -1   5   2    25074.29    25772.59    395.49 o 
   0   5   2    14664.33    16096.94    173.43 o 
   1   5   2     3328.57     3344.14     49.08 o 
   2   5   2       15.81       -8.00      9.50 o 
   3   5   2       79.68       74.20     13.03 o 
   4   5   2     1231.57     1179.49     35.40 o 
   5   5   2      308.09      301.11     27.92 o 
   6   5   2      934.03      795.44     59.31 o 
   7   5   2       79.34       73.18     40.06 o 
   8   5   2     2948.72     3036.72    106.49 o 
   9   5   2        0.80       60.01     58.84 o 
  10   5   2     3263.76     3390.13    138.99 o 
  11   5   2      103.19       25.43     85.45 o 
  12   5   2        8.26       70.83     98.19 o 
 -14   6   2       84.40       -0.64    231.80 o 
 -13   6   2      127.90      142.27     91.41 o 
 -12   6   2      949.60     1082.23    124.38 o 
 -11   6   2      219.00      346.37     61.44 o 
 -10   6   2      464.07      559.03     49.58 o 
  -9   6   2      140.50       87.39     31.75 o 
  -8   6   2        6.75      -24.11     24.11 o 
  -7   6   2      760.20      832.26     52.90 o 
  -6   6   2     1895.08     1633.63     47.35 o 
  -5   6   2      484.65      415.51     22.51 o 
  -4   6   2        9.49        7.26     14.29 o 
  -3   6   2      448.43      463.42     22.79 o 
  -2   6   2     2120.48     2326.16     52.57 o 
  -1   6   2     8666.36     9070.33    138.63 o 
   0   6   2      136.59      146.04     15.08 o 
   1   6   2        6.54        7.29     13.75 o 
   2   6   2      197.38      181.93     19.49 o 
   3   6   2     8873.20     9335.98    145.15 o 
   4   6   2       35.84       20.64     17.32 o 
   5   6   2     4462.96     4181.66    117.06 o 
   6   6   2      115.61       66.44     38.76 o 
   7   6   2      436.61      487.46     55.14 o 
   8   6   2      303.67      238.75     86.94 o 
   9   6   2      434.40      348.86     88.35 o 
  10   6   2       61.17      105.68    107.71 o 
  11   6   2      114.23       50.75     78.31 o 
  12   6   2      297.31      191.22    203.44 o 
 -13   7   2       16.13      -17.62     55.29 o 
 -12   7   2      344.15      349.28    186.09 o 
 -11   7   2        9.43       32.73     44.37 o 
 -10   7   2       77.46       42.58     39.08 o 
  -9   7   2     2651.08     2549.44    105.13 o 
  -8   7   2     1729.31     1681.89     74.57 o 
  -7   7   2     3013.61     2900.06     95.12 o 
  -6   7   2     5253.93     5011.17    125.12 o 
  -5   7   2     4492.83     4206.00    139.10 o 
  -4   7   2       40.17       52.59     17.22 o 
  -3   7   2     5815.72     5708.54    105.43 o 
  -2   7   2     2658.34     2612.61     60.76 o 
  -1   7   2     6148.91     6484.37    110.70 o 
   0   7   2     1061.71     1104.73     31.76 o 
   1   7   2      100.03       72.71     26.46 o 
   2   7   2    15462.84    16576.10    208.77 o 
   3   7   2       12.38      -19.18     19.18 o 
   4   7   2     6157.94     6558.92    133.95 o 
   5   7   2     1351.23     1351.91     72.93 o 
   6   7   2     2427.69     2118.31     89.57 o 
   7   7   2     1637.03     1711.37     86.15 o 
   8   7   2      369.40      382.29     71.02 o 
   9   7   2      244.46      363.33     73.44 o 
  10   7   2     1250.30     1049.92    251.74 o 
  11   7   2      397.70      174.17     88.37 o 
 -13   8   2     2328.45     2727.49    144.94 o 
 -12   8   2      500.16      628.16     78.59 o 
 -11   8   2      224.76      230.78     54.52 o 
 -10   8   2     1898.02     1928.44     97.89 o 
  -9   8   2      409.41      539.51     74.72 o 
  -8   8   2     2881.97     3104.59    159.23 o 
  -7   8   2     1271.28     1268.10     70.72 o 
  -6   8   2     3027.94     3013.16     98.81 o 
  -5   8   2       15.27      -23.95     26.81 o 
  -4   8   2     5192.71     5164.76    119.83 o 
  -3   8   2     1051.56      976.54     44.14 o 
  -2   8   2    18596.38    18937.47    272.96 o 
  -1   8   2     3319.29     3544.92     78.43 o 
   0   8   2      100.91      124.39     28.32 o 
   1   8   2     8408.40     9003.96    148.85 o 
   2   8   2      297.07      305.94     32.98 o 
   3   8   2     7631.34     8506.05    146.88 o 
   4   8   2      376.50      344.57     57.03 o 
   5   8   2     4823.77     4685.85    130.82 o 
   6   8   2     3311.85     3073.71    154.64 o 
   7   8   2     1074.32     1034.96     88.35 o 
   8   8   2     1351.49     1326.46    154.29 o 
   9   8   2     1808.06     1690.43    201.33 o 
  10   8   2      448.03      488.80     99.52 o 
 -13   9   2      941.04     1051.30    105.09 o 
 -12   9   2      276.53      240.41     90.50 o 
 -11   9   2      289.22      312.69     83.03 o 
 -10   9   2       17.84       64.40     49.10 o 
  -9   9   2      657.85      625.34     69.49 o 
  -8   9   2      682.85      710.80     75.78 o 
  -7   9   2     1396.78     1386.94     82.24 o 
  -6   9   2        9.62      -12.48     32.66 o 
  -5   9   2     5397.69     5401.47    159.51 o 
  -4   9   2      641.99      596.19     47.67 o 
  -3   9   2    13008.56    13225.33    243.38 o 
  -2   9   2        3.80      -22.30     22.30 o 
  -1   9   2     1173.35     1237.41     55.89 o 
   0   9   2      536.84      547.49     51.29 o 
   1   9   2     1460.42     1494.86     73.14 o 
   2   9   2      774.04      895.37     61.74 o 
   3   9   2      157.81      148.35     56.02 o 
   4   9   2      732.23      850.79     96.36 o 
   5   9   2     2525.92     2438.78    142.29 o 
   6   9   2      774.92      739.07    100.28 o 
   7   9   2      857.09      883.00    164.28 o 
   8   9   2      163.38      141.11    114.46 o 
   9   9   2       39.58      173.01    140.67 o 
  10   9   2       11.57       18.86    127.32 o 
 -12  10   2       35.28      -38.21     55.94 o 
 -11  10   2      102.09       57.92     53.72 o 
 -10  10   2      684.41      605.39     75.54 o 
  -9  10   2      542.67      582.34     73.61 o 
  -8  10   2      140.07      163.50    130.64 o 
  -7  10   2       39.94      -10.06     75.24 o 
  -6  10   2      973.55      981.55     74.71 o 
  -5  10   2       17.29        0.38     34.95 o 
  -4  10   2     3475.27     3020.98    106.52 o 
  -3  10   2      391.56      330.18     65.82 o 
  -2  10   2        9.32       -9.56     26.63 o 
  -1  10   2       15.26      -31.70     34.14 o 
   0  10   2     2475.15     2469.73     92.05 o 
   1  10   2     1013.28     1006.59     67.94 o 
   2  10   2     1213.49     1291.87     94.73 o 
   3  10   2       28.29      -32.34     58.99 o 
   4  10   2      309.54      291.66     80.81 o 
   5  10   2      354.97      277.05     83.35 o 
   6  10   2       81.34       83.78     78.42 o 
   7  10   2        1.93      -97.95     97.95 o 
   8  10   2        8.93      198.39    122.84 o 
   9  10   2     1565.43     1340.50    179.88 o 
 -11  11   2     1234.87     1470.05    105.56 o 
 -10  11   2      109.63       96.80     61.77 o 
  -9  11   2     3774.32     4157.23    163.63 o 
  -8  11   2       44.13       -2.08     55.11 o 
  -7  11   2      927.73      944.64     96.36 o 
  -6  11   2      529.90      503.40    127.81 o 
  -5  11   2       88.18       92.24     43.39 o 
  -4  11   2      227.95      214.91     50.57 o 
  -3  11   2     1770.98     1873.07     92.56 o 
  -2  11   2     1515.21     1643.92     83.56 o 
  -1  11   2     7284.63     7707.20    180.82 o 
   0  11   2     2897.21     2738.87    103.39 o 
   1  11   2     3995.93     3886.93    123.33 o 
   2  11   2      630.10      757.88     84.43 o 
   3  11   2      179.80      150.51     75.39 o 
   4  11   2        9.80       83.71     74.95 o 
   5  11   2       74.02      159.56     80.79 o 
   6  11   2       18.55       67.13    110.23 o 
   7  11   2      175.85      223.17    121.97 o 
   8  11   2     2222.14     2023.86    199.66 o 
 -10  12   2     3151.71     3646.48    160.53 o 
  -9  12   2       61.98      120.96     73.51 o 
  -8  12   2     1250.51     1330.33    117.41 o 
  -7  12   2      846.89      772.18     97.16 o 
  -6  12   2      877.51      932.30    168.49 o 
  -5  12   2      501.51      432.41     63.58 o 
  -4  12   2     1202.22     1153.44     82.98 o 
  -3  12   2     1595.56     1477.42     91.72 o 
  -2  12   2     4173.34     4313.29    144.24 o 
  -1  12   2     5027.55     4844.33    142.74 o 
   0  12   2     2456.85     2412.47    103.09 o 
   1  12   2     1521.64     1477.38    105.32 o 
   2  12   2     2117.17     2127.18    121.68 o 
   3  12   2       48.57      -26.47     73.91 o 
   4  12   2     1558.80     1710.80    279.05 o 
   5  12   2      492.09      541.69    133.26 o 
   6  12   2      425.05      330.36    155.57 o 
  -9  13   2      805.16      865.38    111.47 o 
  -8  13   2      660.19      844.87    195.03 o 
  -7  13   2      355.76      437.47     89.08 o 
  -6  13   2      583.57      472.96    108.69 o 
  -5  13   2      667.88      551.72     70.99 o 
  -4  13   2       95.61       85.49     54.23 o 
  -3  13   2      682.52      605.72     73.28 o 
  -2  13   2     3161.89     2932.92    125.46 o 
  -1  13   2      302.87      219.62     55.84 o 
   0  13   2      757.92      704.42     88.73 o 
   1  13   2     1023.32      993.98    100.09 o 
   2  13   2       18.96      119.11    108.35 o 
   3  13   2     1884.17     1710.82    144.28 o 
   4  13   2       18.12     -101.78    101.78 o 
   5  13   2       25.26       29.15    130.79 o 
  -8  14   2       41.42       19.93     72.49 o 
  -7  14   2      549.94      507.50     99.84 o 
  -6  14   2        4.74      117.71     76.48 o 
  -5  14   2        0.92      -65.55     65.55 o 
  -4  14   2      361.31      193.47     71.81 o 
  -3  14   2      398.32      268.89     67.68 o 
  -2  14   2      975.59      902.92     90.12 o 
  -1  14   2       13.15      -54.12     56.60 o 
   0  14   2       89.06      -22.51     69.20 o 
   1  14   2      424.27      343.44     85.62 o 
   2  14   2      679.60      622.85    114.57 o 
   3  14   2      273.41      199.94    118.79 o 
  -5  15   2     1766.81     1835.11    157.25 o 
  -4  15   2       17.64       32.78     64.26 o 
  -3  15   2     5294.24     5170.43    246.74 o 
  -2  15   2       12.74      -50.51     60.23 o 
  -1  15   2     1116.74     1128.43    127.74 o 
   0  15   2       36.48      113.11     93.28 o 
  -2 -15   3      187.68      196.19    121.85 o 
  -1 -15   3      911.09     1048.79    126.83 o 
   0 -15   3     3125.67     3257.61    177.90 o 
   1 -15   3     2308.58     2139.64    154.57 o 
   2 -15   3     2790.33     2712.10    198.31 o 
   3 -15   3      607.02      542.30     95.11 o 
   4 -15   3      147.14      -31.45    130.54 o 
   5 -15   3      239.82      200.10     78.60 o 
   6 -15   3       12.73       38.81    106.90 o 
  -4 -14   3       34.65      -34.25    204.69 o 
  -3 -14   3      163.28      123.82    114.35 o 
  -2 -14   3      349.79      406.95     99.79 o 
  -1 -14   3     1679.15     2044.09    144.88 o 
   0 -14   3       32.29       28.26     78.44 o 
   1 -14   3     3708.00     3795.45    181.08 o 
   2 -14   3      103.40       92.23     62.58 o 
   3 -14   3        4.46      -57.40     64.24 o 
   4 -14   3      528.16      592.94     89.29 o 
   5 -14   3      386.45      507.78    131.18 o 
   6 -14   3      204.25      158.90     93.44 o 
   7 -14   3      103.33      136.51     78.72 o 
   8 -14   3       27.07      228.77     84.80 o 
  -6 -13   3      685.78      669.92    144.60 o 
  -5 -13   3      864.83      490.75    133.41 o 
  -4 -13   3      649.73      825.23    146.55 o 
  -3 -13   3      793.54      586.10    128.69 o 
  -2 -13   3      202.71      121.90     80.77 o 
  -1 -13   3     1871.18     2292.73    142.03 o 
   0 -13   3      224.05      327.25     81.88 o 
   1 -13   3     1392.76     1493.25    151.21 o 
   2 -13   3      515.71      367.60     66.07 o 
   3 -13   3        7.29        5.79     53.41 o 
   4 -13   3     1768.52     1747.67    116.35 o 
   5 -13   3       79.31       60.63     81.26 o 
   6 -13   3     1749.12     2102.21    171.43 o 
   7 -13   3      489.76      557.81    132.56 o 
   8 -13   3      663.70      867.05    104.63 o 
   9 -13   3      956.34     1105.37    115.67 o 
  10 -13   3      349.53      309.55     88.96 o 
  -7 -12   3      343.11      343.61    124.15 o 
  -6 -12   3      384.05      315.42    119.24 o 
  -5 -12   3      551.35      596.02    133.57 o 
  -4 -12   3     3805.39     3672.37    269.79 o 
  -3 -12   3        5.69      -14.99     71.08 o 
  -2 -12   3     6998.64     8817.89    272.28 o 
  -1 -12   3       93.59      -17.28     67.69 o 
   0 -12   3     7354.14     8781.51    303.86 o 
   1 -12   3     1474.10     1580.12     94.99 o 
   2 -12   3      198.27       36.44     48.13 o 
   3 -12   3     1419.16     1459.35    100.69 o 
   4 -12   3        7.79      -38.70     57.01 o 
   5 -12   3     1918.24     2152.43    117.77 o 
   6 -12   3      946.13      941.83    150.55 o 
   7 -12   3     3519.68     4681.63    186.02 o 
   8 -12   3     2473.65     2522.19    152.68 o 
   9 -12   3     2341.83     2676.29    148.09 o 
  10 -12   3      143.64       73.29     84.99 o 
  11 -12   3     1001.73      984.62    108.67 o 
  -8 -11   3       34.93      108.53    110.53 o 
  -7 -11   3       38.68        5.66    101.46 o 
  -6 -11   3      107.62      131.75    103.90 o 
  -5 -11   3     2416.02     2208.53    178.43 o 
  -4 -11   3       11.02       -9.89     84.45 o 
  -3 -11   3    13439.58    15409.71    394.78 o 
  -2 -11   3       31.76       64.94     78.82 o 
  -1 -11   3     7678.78    10095.80    286.05 o 
   0 -11   3      962.08     1091.41    104.18 o 
   1 -11   3      711.05      743.12     85.88 o 
   2 -11   3       37.34       36.30     41.03 o 
   3 -11   3       20.37        4.76     38.60 o 
   4 -11   3      719.72      755.58     75.27 o 
   5 -11   3       17.78       -6.62     55.11 o 
   6 -11   3     1727.55     2240.38    122.26 o 
   7 -11   3     1423.65     1720.38    267.49 o 
   8 -11   3     3727.03     4301.30    170.67 o 
   9 -11   3      329.37      286.57    130.44 o 
  10 -11   3      509.07      420.30     86.01 o 
  11 -11   3        6.94      -61.97     64.98 o 
  -9 -10   3       14.95       92.44     76.78 o 
  -8 -10   3      193.52      -12.21     77.64 o 
  -7 -10   3       64.12       33.26     62.37 o 
  -6 -10   3        5.95      114.56     69.88 o 
  -5 -10   3      190.63      286.31     97.52 o 
  -4 -10   3     3100.38     2981.00    143.08 o 
  -3 -10   3      787.71      897.63     91.96 o 
  -2 -10   3     1104.46     1640.97    112.83 o 
  -1 -10   3      495.80      723.10     64.67 o 
   0 -10   3      390.02      481.57     57.05 o 
   1 -10   3     2100.29     2428.54     98.67 o 
   2 -10   3      137.96       33.01     53.10 o 
   3 -10   3      528.05      498.64     45.11 o 
   4 -10   3        2.54      -18.68     51.30 o 
   5 -10   3      984.26     1012.87     77.96 o 
   6 -10   3      274.18      244.68     63.54 o 
   7 -10   3     2774.45     2880.35    131.86 o 
   8 -10   3      178.66      163.44     59.13 o 
   9 -10   3        0.83      -37.12     51.95 o 
  10 -10   3        1.49       16.28     58.78 o 
  11 -10   3      687.35      785.69     92.77 o 
  12 -10   3       62.65       -6.09    128.91 o 
 -10  -9   3       98.30       39.51     76.37 o 
  -9  -9   3     1808.41     1535.89    204.37 o 
  -8  -9   3      137.97       82.12     67.76 o 
  -7  -9   3     1930.17     1855.53    121.72 o 
  -6  -9   3      416.49      488.56     62.11 o 
  -5  -9   3       24.01      -11.48     49.06 o 
  -4  -9   3     4357.93     4707.62    123.27 o 
  -3  -9   3      441.47      510.95     42.35 o 
  -2  -9   3      924.75     1136.02     48.11 o 
  -1  -9   3     4139.27     5211.09    122.10 o 
   0  -9   3     3545.83     4502.29    130.78 o 
   1  -9   3     4504.99     5157.33    104.15 o 
   2  -9   3     9368.82    10051.93    245.81 o 
   3  -9   3      302.43      296.44     37.73 o 
   4  -9   3        0.28      -29.98     29.98 o 
   5  -9   3     3357.89     3357.76    133.57 o 
   6  -9   3      269.35      244.73     55.08 o 
   7  -9   3     1440.55     1412.11     92.37 o 
   8  -9   3      387.29      371.11     64.95 o 
   9  -9   3       81.22      159.14     73.21 o 
  10  -9   3     2109.93     2106.69    116.03 o 
  11  -9   3      178.78      334.26     84.05 o 
  12  -9   3     1823.64     1942.97    249.09 o 
  13  -9   3      163.08       97.99     85.10 o 
 -11  -8   3      165.35      306.10    129.62 o 
 -10  -8   3     2208.86     2312.63    145.05 o 
  -9  -8   3      209.40      330.98     81.96 o 
  -8  -8   3     2608.58     2337.28    286.81 o 
  -7  -8   3      346.37      560.66    111.29 o 
  -6  -8   3     3043.35     2924.57    112.50 o 
  -5  -8   3     4651.89     4481.35    134.55 o 
  -4  -8   3     5794.70     6131.39    130.63 o 
  -3  -8   3     1223.37     1214.85     54.78 o 
  -2  -8   3     5053.32     6210.90    105.25 o 
  -1  -8   3     6034.97     8087.04    122.21 o 
   0  -8   3    11415.81    14826.42    196.46 o 
   1  -8   3    21247.60    25514.37    313.63 o 
   2  -8   3      962.59     1131.53     51.89 o 
   3  -8   3     3046.54     3091.72     91.11 o 
   4  -8   3    11192.38    10967.14    202.59 o 
   5  -8   3       28.09      265.42     88.19 o 
   6  -8   3     8050.10     7789.99    216.10 o 
   7  -8   3      695.46      918.36     98.14 o 
   8  -8   3      855.97     1445.48    103.87 o 
   9  -8   3     3332.02     3310.60    145.31 o 
  10  -8   3       72.07       79.01     55.51 o 
  11  -8   3     3423.01     3356.06    170.30 o 
  12  -8   3        2.13       82.58     68.34 o 
  13  -8   3      582.27      611.44    204.81 o 
 -12  -7   3      132.87      163.37     84.12 o 
 -11  -7   3      949.84      725.22    100.21 o 
 -10  -7   3      277.21      221.43     76.96 o 
  -9  -7   3      326.99      276.54     97.55 o 
  -8  -7   3        9.73       44.97     57.95 o 
  -7  -7   3     4932.04     4579.41    142.59 o 
  -6  -7   3     2911.73     2892.37    107.25 o 
  -5  -7   3     8248.03     8234.64    171.38 o 
  -4  -7   3     4841.33     4903.91    120.88 o 
  -3  -7   3     2919.69     3275.35     66.10 o 
  -2  -7   3      999.97     1137.29     36.76 o 
  -1  -7   3     1267.63     1725.18     46.67 o 
   0  -7   3     8923.87    11676.36    157.60 o 
   1  -7   3     2248.35     2563.22     59.42 o 
   2  -7   3      860.27      909.67     31.11 o 
   3  -7   3     8877.54     8706.28    131.81 o 
   4  -7   3     1177.73     1217.57     52.52 o 
   5  -7   3    11367.80    11202.74    179.86 o 
   6  -7   3     2140.66     2082.10     66.44 o 
   7  -7   3      510.09      590.98     93.53 o 
   8  -7   3     1096.30     1217.22     86.27 o 
   9  -7   3      820.70      855.13     83.56 o 
  10  -7   3     1491.01     1520.49    160.09 o 
  11  -7   3      226.06      193.55     70.97 o 
  12  -7   3      467.47      611.49    108.42 o 
  13  -7   3      244.32      185.50     82.99 o 
 -12  -6   3       42.33       75.11     76.16 o 
 -11  -6   3      420.43      447.92    128.12 o 
 -10  -6   3      126.62       95.93     64.00 o 
  -9  -6   3        0.86       -9.22     50.00 o 
  -8  -6   3     1104.35     1021.98     86.99 o 
  -7  -6   3     1065.63     1154.48     72.00 o 
  -6  -6   3     4331.16     4292.62    128.44 o 
  -5  -6   3     1736.53     1722.82     61.12 o 
  -4  -6   3     4626.08     4810.58     98.78 o 
  -3  -6   3     1297.52     1557.25     46.85 o 
  -2  -6   3     6357.31     8014.46    109.85 o 
  -1  -6   3     1529.58     1874.56     41.34 o 
   0  -6   3     8099.38    11362.89    150.65 o 
   1  -6   3       17.71       22.21     14.57 o 
   2  -6   3      342.84      344.26     15.98 o 
   3  -6   3      943.91      860.32     30.57 o 
   4  -6   3     8893.00     8226.51    115.76 o 
   5  -6   3       20.64        6.47     19.47 o 
   6  -6   3      146.18      133.42     20.81 o 
   7  -6   3     1788.52     1795.56     60.62 o 
   8  -6   3      935.53      985.43     61.31 o 
   9  -6   3      191.03      297.64     55.68 o 
  10  -6   3     1900.71     1839.61    215.48 o 
  11  -6   3      156.82      139.57     69.33 o 
  12  -6   3       68.19      -12.14    122.78 o 
  13  -6   3       66.49      200.98     74.31 o 
  14  -6   3       38.53       37.58     95.31 o 
 -13  -5   3      106.09       75.98     71.17 o 
 -12  -5   3     1050.83     1000.80    125.15 o 
 -11  -5   3     1285.09     1102.48    111.04 o 
 -10  -5   3      623.53      731.15     83.29 o 
  -9  -5   3      240.02      204.22     57.64 o 
  -8  -5   3      162.90      188.23     63.14 o 
  -7  -5   3      195.68      221.94     50.40 o 
  -6  -5   3      852.09      809.28     50.62 o 
  -5  -5   3      207.31      213.32     25.79 o 
  -4  -5   3       32.82       15.86     19.52 o 
  -3  -5   3    10896.23    11696.73    180.86 o 
  -2  -5   3      323.39      396.42     26.90 o 
  -1  -5   3    33081.09    45369.23    533.44 o 
   0  -5   3      446.13      584.99     25.69 o 
   1  -5   3     5823.44     6741.13     83.98 o 
   2  -5   3      254.66      313.43     14.80 o 
   3  -5   3      111.34      117.02     13.99 o 
   4  -5   3       22.01       19.60     13.57 o 
   5  -5   3      330.26      342.14     21.60 o 
   6  -5   3     3673.79     3794.72    116.61 o 
   7  -5   3     6756.60     6468.60    127.48 o 
   8  -5   3     6930.83     6754.20    219.68 o 
   9  -5   3     1571.09     1632.66     75.33 o 
  10  -5   3     2686.57     2698.83    118.51 o 
  11  -5   3      527.64      366.99     78.53 o 
  12  -5   3       80.48        8.06     60.09 o 
  13  -5   3       70.49        0.65     87.02 o 
  14  -5   3       65.85       55.06     77.46 o 
 -13  -4   3      381.03      383.35     83.26 o 
 -12  -4   3     2623.30     2712.72    170.38 o 
 -11  -4   3     2100.63     2826.45    221.96 o 
 -10  -4   3      713.85      665.53    131.74 o 
  -9  -4   3     1221.60     1642.22    144.23 o 
  -8  -4   3       87.76      203.46     55.68 o 
  -7  -4   3     3051.80     3185.36     95.76 o 
  -6  -4   3     1728.31     1847.57     50.89 o 
  -5  -4   3      121.80      127.21     35.10 o 
  -4  -4   3    17249.73    18178.59    272.16 o 
  -3  -4   3      382.24      358.52     21.39 o 
  -2  -4   3    20866.05    23717.10    323.20 o 
  -1  -4   3      633.42      889.96     26.51 o 
   0  -4   3    35230.64    46242.52    508.61 o 
   1  -4   3      151.25      130.55     11.49 o 
   2  -4   3     4533.64     4606.19     57.22 o 
   3  -4   3      410.33      410.73     20.49 o 
   4  -4   3     8183.20     8248.46    120.33 o 
   5  -4   3     5485.24     5145.87     82.91 o 
   6  -4   3     5652.16     5302.73     85.15 o 
   7  -4   3    23113.11    21893.21    368.89 o 
   8  -4   3       88.35       99.06     33.72 o 
   9  -4   3     1774.82     1899.75     95.08 o 
  10  -4   3     1342.37     1438.39     98.41 o 
  11  -4   3      839.18      715.20     85.04 o 
  12  -4   3      326.43      382.27     98.60 o 
  13  -4   3      111.49       83.39     74.03 o 
  14  -4   3       45.98       45.22    133.83 o 
 -13  -3   3     1519.08     1245.74    113.90 o 
 -12  -3   3     1193.50     1458.90    144.72 o 
 -11  -3   3     1964.36     2031.95    105.16 o 
 -10  -3   3     1113.15     1322.19     85.02 o 
  -9  -3   3       42.84       -0.26     31.88 o 
  -8  -3   3    10945.06    11090.78    206.58 o 
  -7  -3   3      978.58     1213.87     48.98 o 
  -6  -3   3      513.96      532.67     30.75 o 
  -5  -3   3    13375.34    13279.93    191.96 o 
  -4  -3   3     4708.40     5311.23     92.98 o 
  -3  -3   3    11558.79    12194.33    183.95 o 
  -2  -3   3     4495.39     5806.44     94.94 o 
  -1  -3   3    26796.36    34150.43    542.14 o 
   0  -3   3    28009.58    35425.96    633.42 o 
   1  -3   3        2.08       -1.15      7.20 o 
   2  -3   3     5143.29     4978.38     59.13 o 
   3  -3   3     7718.87     7681.24    110.44 o 
   4  -3   3     1007.20      887.24     27.12 o 
   5  -3   3     1618.67     1679.46     39.62 o 
   6  -3   3    13004.83    12147.28    167.70 o 
   7  -3   3        2.49        9.83     17.51 o 
   8  -3   3     2155.30     2058.36     68.53 o 
   9  -3   3       72.57      131.19     44.57 o 
  10  -3   3      936.66      924.08     95.98 o 
  11  -3   3     1681.84     1642.73    240.96 o 
  12  -3   3        0.23      -41.40     59.22 o 
  13  -3   3      211.33      141.94     77.19 o 
  14  -3   3      222.35      155.18    151.47 o 
 -14  -2   3      118.81      175.82    133.36 o 
 -13  -2   3       99.34       -8.76     65.59 o 
 -12  -2   3      369.41      416.17     89.22 o 
 -11  -2   3      362.00      297.81     57.38 o 
 -10  -2   3       54.73       39.18     42.52 o 
  -9  -2   3     2322.98     2325.15     79.81 o 
  -8  -2   3       24.69       76.69     26.49 o 
  -7  -2   3      855.04      963.98     49.34 o 
  -6  -2   3       12.41       19.70     20.02 o 
  -5  -2   3     7375.20     7846.39    122.48 o 
  -4  -2   3        9.76      -13.46     15.54 o 
  -3  -2   3     6186.73     6615.41    130.21 o 
  -2  -2   3     4235.99     4918.12     96.96 o 
  -1  -2   3       77.75      132.73     14.62 o 
   0  -2   3    10798.36    13462.47    308.09 o 
   1  -2   3     3561.99     3481.73     64.31 o 
   2  -2   3     2300.00     2275.13     36.14 o 
   3  -2   3       43.90       11.98     12.89 o 
   4  -2   3      531.71      490.64     23.60 o 
   5  -2   3     2995.31     2880.87     60.47 o 
   6  -2   3     3708.71     3513.46     69.23 o 
   7  -2   3      672.12      672.04     35.49 o 
   8  -2   3      151.42       89.28     41.39 o 
   9  -2   3      311.53      291.51    105.78 o 
  10  -2   3     1897.83     1915.42     88.12 o 
  11  -2   3      802.45      612.86     86.71 o 
  12  -2   3      343.51      249.94    119.71 o 
  13  -2   3      180.17      211.39     61.40 o 
  14  -2   3      148.70       -3.63     64.08 o 
 -14  -1   3      614.53      637.95     90.03 o 
 -13  -1   3      138.43      199.90     71.38 o 
 -12  -1   3       85.48      131.59     48.85 o 
 -11  -1   3        4.76       27.49     39.21 o 
 -10  -1   3      560.64      510.18     74.85 o 
  -9  -1   3       66.57       57.54     38.52 o 
  -8  -1   3        5.47      -28.81     28.81 o 
  -7  -1   3     3524.25     3399.80     69.14 o 
  -6  -1   3     8337.27     8135.08    126.14 o 
  -5  -1   3    19226.07    18601.55    256.26 o 
  -4  -1   3     9659.12     9459.13    118.11 o 
  -3  -1   3    13902.07    14530.30    172.46 o 
  -2  -1   3      950.83     1008.63     25.93 o 
  -1  -1   3     8386.85     9686.46    134.97 o 
   0  -1   3    10109.30    10998.90    224.51 o 
   1  -1   3     8283.49     8901.80    109.15 o 
   2  -1   3       12.13       25.19     10.73 o 
   3  -1   3    32026.03    30308.07    397.19 o 
   4  -1   3     3401.69     3409.13     62.08 o 
   5  -1   3    39654.07    37061.80    458.59 o 
   6  -1   3     1275.69     1142.62     36.26 o 
   7  -1   3     4251.02     3968.93     81.70 o 
   8  -1   3      543.66      561.41     75.46 o 
   9  -1   3      144.92      150.53     42.51 o 
  10  -1   3      729.34      617.55     71.77 o 
  11  -1   3      102.82      -13.17     87.96 o 
  12  -1   3      254.05      236.81     59.05 o 
  13  -1   3      434.18      350.32     70.82 o 
  14  -1   3      993.53      843.91    191.71 o 
 -14   0   3      251.51      355.90     82.94 o 
 -13   0   3      984.71     1280.72    101.04 o 
 -12   0   3        0.63      137.68     55.61 o 
 -11   0   3        3.03       32.09     69.15 o 
 -10   0   3        8.96      -26.76     41.98 o 
  -9   0   3      258.24      173.02     34.45 o 
  -8   0   3     4413.93     4398.88     92.35 o 
  -7   0   3     3695.14     3523.22     65.27 o 
  -6   0   3    16413.31    16042.92    223.82 o 
  -5   0   3    10548.96     9639.87    140.07 o 
  -4   0   3    15371.44    13630.09    187.45 o 
  -3   0   3    15597.09    17440.97    268.09 o 
  -2   0   3    23789.45    25113.56    329.70 o 
  -1   0   3      522.34      462.69     26.34 o 
   0   0   3       11.97       -8.37      8.37 o 
   1   0   3     1368.25     1451.13     31.83 o 
   2   0   3    17017.54    16135.43    174.48 o 
   3   0   3    12681.96    12092.26    140.66 o 
   4   0   3    57252.24    54278.92    673.51 o 
   5   0   3     8906.24     8252.78    131.54 o 
   6   0   3    35515.05    34317.15    470.80 o 
   7   0   3     1300.91     1244.27     49.29 o 
   8   0   3       14.74       12.92     28.81 o 
   9   0   3      187.78      264.01     46.85 o 
  10   0   3       28.78       31.94     70.69 o 
  11   0   3      850.83      745.27     72.73 o 
  12   0   3      346.22      316.90     87.78 o 
  13   0   3     2231.99     2340.53    173.54 o 
  14   0   3       58.76       97.06     79.69 o 
 -14   1   3      366.12      334.18    156.61 o 
 -13   1   3       38.57      163.44    144.89 o 
 -12   1   3      706.59      816.76     84.79 o 
 -11   1   3      580.59      583.84     74.09 o 
 -10   1   3      608.56      632.71     46.87 o 
  -9   1   3      902.42      867.98     45.60 o 
  -8   1   3     1984.24     1867.65     47.56 o 
  -7   1   3    12556.88    12063.05    177.62 o 
  -6   1   3     4095.82     3880.92     67.20 o 
  -5   1   3    20268.74    18026.88    343.28 o 
  -4   1   3     1160.42      882.10     52.40 o 
  -3   1   3        4.55       17.22     19.95 o 
  -2   1   3     4337.07     4276.40     69.16 o 
  -1   1   3     3614.49     3672.84     65.26 o 
   0   1   3      736.32      685.17     26.39 o 
   1   1   3       16.00       19.36     12.62 o 
   2   1   3     3067.99     2956.15     47.71 o 
   3   1   3    12656.25    11633.47    137.29 o 
   4   1   3     9484.58     9295.92    115.21 o 
   5   1   3     7924.19     7189.95    120.35 o 
   6   1   3      440.91      392.85     42.47 o 
   7   1   3        3.66      -29.01     29.01 o 
   8   1   3      214.76      162.51     32.03 o 
   9   1   3        1.14       37.29     45.99 o 
  10   1   3      139.00       86.51     47.98 o 
  11   1   3       37.51       45.31     72.87 o 
  12   1   3      960.42      912.96    111.59 o 
  13   1   3        3.65       34.31     75.77 o 
 -14   2   3       35.13       -1.67     62.06 o 
 -13   2   3      176.75       98.00     59.28 o 
 -12   2   3      962.94     1026.06     92.56 o 
 -11   2   3      399.38      356.03     64.77 o 
 -10   2   3       23.93       -8.72     28.00 o 
  -9   2   3        3.34      -13.22     13.22 o 
  -8   2   3     3564.42     3280.38     65.38 o 
  -7   2   3      370.88      306.94     37.84 o 
  -6   2   3     5860.88     5200.95    175.50 o 
  -5   2   3       20.53       14.64     39.90 o 
  -4   2   3     2505.45     2982.20    180.66 o 
  -3   2   3     9248.66     9456.81    328.02 o 
  -2   2   3    14386.04    15011.56    216.78 o 
  -1   2   3     7194.57     7290.24    114.98 o 
   0   2   3      543.03      535.02     19.54 o 
   1   2   3     4129.83     4368.39     75.85 o 
   2   2   3        5.74       -8.30      8.30 o 
   3   2   3     6973.87     6761.92     83.07 o 
   4   2   3       33.65       24.78     15.19 o 
   5   2   3        0.84      -13.75     13.75 o 
   6   2   3        5.62       -8.82     24.70 o 
   7   2   3     2993.00     2825.54     77.47 o 
   8   2   3       61.18       29.47     36.76 o 
   9   2   3     2300.13     2353.63     98.53 o 
  10   2   3      200.66       95.13     62.96 o 
  11   2   3       23.57       80.07     64.16 o 
  12   2   3      538.73      534.74     86.90 o 
  13   2   3      129.48      101.32     85.13 o 
 -14   3   3       32.46       62.74     56.14 o 
 -13   3   3      485.75      424.88     64.36 o 
 -12   3   3       35.57       -3.87     72.52 o 
 -11   3   3      330.63      317.67     46.63 o 
 -10   3   3      390.09      402.74     35.69 o 
  -9   3   3      198.76      181.24     24.25 o 
  -8   3   3     5642.41     5568.38    113.32 o 
  -7   3   3        4.61      -17.09     22.83 o 
  -6   3   3     5972.97     5524.85    174.50 o 
  -5   3   3      602.87      471.70     95.92 o 
  -4   3   3     1882.30     1758.52    109.16 o 
  -3   3   3     9276.51     9358.28    142.24 o 
  -2   3   3     5200.03     5509.27    102.92 o 
  -1   3   3    31147.39    31242.70    406.26 o 
   0   3   3      917.57     1010.97     26.94 o 
   1   3   3     3173.12     3230.30     47.61 o 
   2   3   3    14036.17    14149.67    162.50 o 
   3   3   3     7867.14     7828.20     92.91 o 
   4   3   3       75.73       65.63     15.99 o 
   5   3   3     5174.27     5008.58     76.99 o 
   6   3   3     8980.33     8789.65    170.84 o 
   7   3   3        2.90      -30.26     34.68 o 
   8   3   3     2693.82     2764.79     91.29 o 
   9   3   3     1579.48     1627.42     94.44 o 
  10   3   3     1180.80     1158.01     84.78 o 
  11   3   3     2171.93     2280.06    202.50 o 
  12   3   3      288.85      287.16     81.11 o 
  13   3   3      778.53      481.51    102.58 o 
 -14   4   3       81.03       39.30     89.75 o 
 -13   4   3      432.55      272.34    137.68 o 
 -12   4   3      121.72      103.99     51.00 o 
 -11   4   3     1054.46     1157.86    102.18 o 
 -10   4   3      397.82      496.49     53.37 o 
  -9   4   3    15618.77    15864.91    261.55 o 
  -8   4   3     1902.56     2095.90     74.50 o 
  -7   4   3     6922.26     7207.79    148.51 o 
  -6   4   3     1084.56     1109.02     50.65 o 
  -5   4   3      156.07       70.81     25.93 o 
  -4   4   3      854.81      731.00     26.50 o 
  -3   4   3     1952.02     1913.70     44.20 o 
  -2   4   3    28723.37    28974.58    420.88 o 
  -1   4   3     1080.07     1137.26     29.17 o 
   0   4   3     6264.22     5515.16     67.80 o 
   1   4   3     4922.73     4843.11     62.89 o 
   2   4   3    47103.03    48275.06    546.12 o 
   3   4   3      151.24      174.87     14.79 o 
   4   4   3     4909.06     4762.20     67.26 o 
   5   4   3     2134.46     2023.72     52.95 o 
   6   4   3      121.49       29.50     36.75 o 
   7   4   3      371.01      379.30     55.08 o 
   8   4   3     1251.48     1193.23     67.55 o 
   9   4   3     3795.29     3841.23    156.81 o 
  10   4   3     3924.22     3929.52    146.07 o 
  11   4   3      953.56      805.91    100.59 o 
  12   4   3     1091.63     1086.02    185.18 o 
 -14   5   3        2.75      -30.53    134.00 o 
 -13   5   3        5.12        1.98    127.62 o 
 -12   5   3      880.75      842.51    179.83 o 
 -11   5   3       45.86      -17.50    141.51 o 
 -10   5   3     6470.22     6940.28    177.64 o 
  -9   5   3     3752.23     4064.12    118.37 o 
  -8   5   3     6626.57     6524.94    143.82 o 
  -7   5   3     1046.39      997.33     35.67 o 
  -6   5   3      360.15      383.76     22.98 o 
  -5   5   3       51.54       48.42     15.32 o 
  -4   5   3      343.22      330.06     21.30 o 
  -3   5   3     1777.07     1750.20     39.91 o 
  -2   5   3     1880.76     1810.04     51.91 o 
  -1   5   3    16673.41    16441.39    199.71 o 
   0   5   3     2297.71     2563.33     45.40 o 
   1   5   3    17677.35    17474.63    189.81 o 
   2   5   3       19.61       17.69     12.02 o 
   3   5   3     2246.30     2246.33     44.88 o 
   4   5   3        9.15      -16.55     17.03 o 
   5   5   3     1077.93     1034.53     49.16 o 
   6   5   3        2.80      -35.48     35.48 o 
   7   5   3      275.07      261.97     48.52 o 
   8   5   3      545.43      480.54     82.81 o 
   9   5   3     2030.70     2136.59    113.42 o 
  10   5   3      988.75      848.16     87.68 o 
  11   5   3     1196.62     1069.04    116.92 o 
  12   5   3      644.94      383.42    113.80 o 
 -14   6   3      141.80      -44.28    135.66 o 
 -13   6   3        1.72     -110.55    110.55 o 
 -12   6   3      131.57       93.86    168.79 o 
 -11   6   3      363.71      300.44     93.62 o 
 -10   6   3     1278.02     1382.28     65.29 o 
  -9   6   3      686.49      703.66     46.81 o 
  -8   6   3       10.58        3.67     17.16 o 
  -7   6   3        5.92       10.00     16.19 o 
  -6   6   3     2882.59     2654.38     63.41 o 
  -5   6   3      454.36      436.72     23.43 o 
  -4   6   3     1307.64     1234.07     43.83 o 
  -3   6   3      770.71      785.59     33.90 o 
  -2   6   3     1419.91     1335.14     40.36 o 
  -1   6   3       43.49       11.37     11.60 o 
   0   6   3     4160.15     4172.83     58.85 o 
   1   6   3        9.92       19.56     13.38 o 
   2   6   3      461.55      488.96     23.21 o 
   3   6   3       16.84      -16.59     16.92 o 
   4   6   3     4063.60     3865.31     83.90 o 
   5   6   3     1645.09     1578.47     74.86 o 
   6   6   3     2973.13     2973.46    101.33 o 
   7   6   3      320.50      303.29     52.12 o 
   8   6   3        2.37      -43.77     59.51 o 
   9   6   3      568.66      688.92    112.44 o 
  10   6   3       61.58      188.18     70.06 o 
  11   6   3      156.86       92.80     81.95 o 
 -13   7   3      118.75      -15.68    178.35 o 
 -12   7   3       57.05       -2.52    165.22 o 
 -11   7   3      599.19      653.33     80.76 o 
 -10   7   3      493.77      636.36     50.34 o 
  -9   7   3       19.28       24.48     32.89 o 
  -8   7   3      363.34      379.10     39.97 o 
  -7   7   3     5175.94     5258.55    129.80 o 
  -6   7   3     1058.85      910.26     81.96 o 
  -5   7   3     8193.05     7426.03    163.19 o 
  -4   7   3        3.53        7.22     21.31 o 
  -3   7   3     4390.68     4272.20     84.36 o 
  -2   7   3     9721.67     9867.74    154.33 o 
  -1   7   3      111.11       95.67     21.55 o 
   0   7   3     4704.55     4517.29     73.94 o 
   1   7   3     2466.21     2471.96     49.31 o 
   2   7   3      457.50      441.41     26.24 o 
   3   7   3     9924.06    10096.79    152.28 o 
   4   7   3     6204.04     6568.69    155.33 o 
   5   7   3     8546.72     8620.23    191.24 o 
   6   7   3      544.15      578.07     64.30 o 
   7   7   3     1049.65     1111.49    111.70 o 
   8   7   3      374.46      405.45     73.54 o 
   9   7   3     1618.46     1708.47    183.07 o 
  10   7   3       15.01       -8.10     79.63 o 
  11   7   3      323.95      117.32    147.85 o 
 -13   8   3     1070.69     1337.92    278.34 o 
 -12   8   3      852.26      780.37     80.77 o 
 -11   8   3     1423.01     1512.83    107.07 o 
 -10   8   3      215.77      258.73     67.25 o 
  -9   8   3     1964.77     1997.32    126.53 o 
  -8   8   3     2643.02     2661.12    104.53 o 
  -7   8   3      535.05      495.23     60.92 o 
  -6   8   3     6801.52     6288.27    342.13 o 
  -5   8   3        2.64      -21.53     25.88 o 
  -4   8   3     1641.08     1573.37     64.20 o 
  -3   8   3     7019.57     6611.38    132.22 o 
  -2   8   3     3779.94     3717.57     81.00 o 
  -1   8   3     6780.16     6832.45    121.17 o 
   0   8   3     2693.36     2581.91     67.91 o 
   1   8   3       30.74       -1.57     25.26 o 
   2   8   3     4587.95     4493.39    106.67 o 
   3   8   3     4069.34     4028.16    102.70 o 
   4   8   3     6140.67     5919.41    172.49 o 
   5   8   3     2005.54     2005.37    104.20 o 
   6   8   3     2001.49     2005.02    108.71 o 
   7   8   3      489.06      501.78    161.69 o 
   8   8   3     4287.17     4303.78    199.83 o 
   9   8   3       36.15      -14.33    115.00 o 
  10   8   3      634.61      693.84    156.79 o 
 -12   9   3     1466.91     1830.69    103.93 o 
 -11   9   3       59.06       34.40     46.80 o 
 -10   9   3     1330.95     1468.37    116.37 o 
  -9   9   3      237.07      220.81     46.43 o 
  -8   9   3        5.52       36.13     41.22 o 
  -7   9   3      719.20      744.28     68.35 o 
  -6   9   3      690.84      607.15    100.47 o 
  -5   9   3      557.01      519.27     50.16 o 
  -4   9   3     4712.35     4620.23    116.91 o 
  -3   9   3     2918.99     2902.47     84.97 o 
  -2   9   3     7210.92     7148.08    138.39 o 
  -1   9   3     1000.95      918.30     49.00 o 
   0   9   3     1045.58     1020.07     56.04 o 
   1   9   3       96.50       75.56     37.17 o 
   2   9   3      800.32      754.09     59.50 o 
   3   9   3       63.76       35.12     53.89 o 
   4   9   3     2768.16     2588.80    142.92 o 
   5   9   3      340.30      289.34     83.91 o 
   6   9   3       90.67      116.85     78.81 o 
   7   9   3     1980.91     2027.41    144.89 o 
   8   9   3       79.77       25.37    118.95 o 
   9   9   3      304.58      237.48    132.98 o 
 -12  10   3        3.92      -50.91     50.91 o 
 -11  10   3      199.76      168.55     60.49 o 
 -10  10   3        2.30      -64.14     64.14 o 
  -9  10   3      792.23      851.29    147.99 o 
  -8  10   3       99.86       56.34     53.04 o 
  -7  10   3     1016.71     1016.30     81.19 o 
  -6  10   3       77.67       23.89     27.68 o 
  -5  10   3      561.09      587.93     61.76 o 
  -4  10   3      375.63      351.58     44.58 o 
  -3  10   3     2034.85     1872.75     75.07 o 
  -2  10   3       32.58       13.76     28.89 o 
  -1  10   3        1.90      -18.88     33.53 o 
   0  10   3      663.92      602.75     57.13 o 
   1  10   3      925.32      976.17     68.12 o 
   2  10   3     3304.90     3267.61    110.64 o 
   3  10   3      378.45      433.20     84.66 o 
   4  10   3      412.86      549.58    114.68 o 
   5  10   3        3.22       63.06     75.58 o 
   6  10   3      517.47      459.70     98.78 o 
   7  10   3       76.81      245.90    109.44 o 
   8  10   3      131.18      225.26    135.32 o 
 -11  11   3       24.23      -32.84     53.89 o 
 -10  11   3     1707.50     1818.66    112.35 o 
  -9  11   3      725.65      747.07     93.44 o 
  -8  11   3     3431.40     3518.69    190.23 o 
  -7  11   3      729.92      808.74     90.28 o 
  -6  11   3     1037.64      959.45    159.89 o 
  -5  11   3       70.07      -43.20     43.20 o 
  -4  11   3       10.58      -22.58     37.26 o 
  -3  11   3       26.44       23.80     41.91 o 
  -2  11   3      187.39      163.96     45.47 o 
  -1  11   3     1629.75     1695.11     85.20 o 
   0  11   3      985.30      930.13    102.22 o 
   1  11   3     9757.50    10044.00    307.42 o 
   2  11   3      249.33      257.92     83.90 o 
   3  11   3     2574.13     2556.64    151.95 o 
   4  11   3      327.51      254.55     85.04 o 
   5  11   3      110.80       93.76     82.88 o 
   6  11   3       39.44       96.67     99.95 o 
   7  11   3       97.75      270.78    259.37 o 
 -10  12   3      617.69      626.68     88.89 o 
  -9  12   3     2072.60     2362.90    146.80 o 
  -8  12   3      490.45      300.11     77.96 o 
  -7  12   3     2306.03     2241.05    143.63 o 
  -6  12   3      296.08      233.21     86.55 o 
  -5  12   3     1673.58     1773.63     98.88 o 
  -4  12   3       24.32      -15.48     42.73 o 
  -3  12   3     1011.14     1015.67     79.76 o 
  -2  12   3     2517.10     2405.39    101.23 o 
  -1  12   3       54.64        2.83     46.13 o 
   0  12   3     8652.79     8711.98    205.68 o 
   1  12   3       80.95       46.78     64.86 o 
   2  12   3     4107.72     3884.66    186.44 o 
   3  12   3      369.00      389.95     98.97 o 
   4  12   3      846.53      883.70    117.97 o 
   5  12   3      556.67      688.78    116.75 o 
   6  12   3      225.06      410.71    281.79 o 
  -9  13   3      468.44      425.34     91.28 o 
  -8  13   3      798.94      642.11    101.28 o 
  -7  13   3       45.07       27.59     67.03 o 
  -6  13   3     1416.96     1410.24    249.34 o 
  -5  13   3      327.82      268.43     63.56 o 
  -4  13   3     1434.74     1364.87     96.99 o 
  -3  13   3      294.14      325.77     64.21 o 
  -2  13   3       10.61      -15.05     51.03 o 
  -1  13   3     1272.49     1147.30     91.89 o 
   0  13   3      192.61      110.72     54.07 o 
   1  13   3     1305.72     1168.12    106.73 o 
   2  13   3      104.77       18.04     84.59 o 
   3  13   3      466.20      469.89    106.61 o 
   4  13   3     1269.92     1129.21    131.60 o 
   5  13   3        5.29       24.96    142.94 o 
  -7  14   3      188.45       87.49     79.22 o 
  -6  14   3      357.18      232.41    124.68 o 
  -5  14   3      466.30      409.78    198.79 o 
  -4  14   3      107.95       51.80     58.18 o 
  -3  14   3      491.61      348.97    105.03 o 
  -2  14   3        1.59      -54.81     54.81 o 
  -1  14   3      484.88      290.18     71.40 o 
   0  14   3        4.07       39.50     69.33 o 
   1  14   3      412.29      400.12    102.28 o 
   2  14   3       38.17       85.37     93.48 o 
   3  14   3      449.16      327.67    173.69 o 
  -4  15   3     1964.38     2047.78    122.52 o 
  -3  15   3     1131.89      991.84     99.31 o 
  -2  15   3     2542.55     2159.29    126.49 o 
  -1  15   3     1057.41      923.74    122.56 o 
  -2 -15   4      552.68      713.19    144.23 o 
  -1 -15   4      386.16      510.99    121.07 o 
   0 -15   4      101.91      154.03     92.85 o 
   1 -15   4     5036.05     4783.82    209.89 o 
   2 -15   4       19.16       75.45    109.64 o 
   3 -15   4     4248.80     4657.61    254.51 o 
   4 -15   4        2.69       -4.19     62.37 o 
   5 -15   4      607.36      624.20     91.21 o 
   6 -15   4      314.32      424.90     97.63 o 
  -4 -14   4      115.65      -33.38    151.02 o 
  -3 -14   4      301.84      196.94    145.65 o 
  -2 -14   4      296.62      312.24    136.32 o 
  -1 -14   4        2.72       35.07     79.49 o 
   0 -14   4      783.62      630.08    199.43 o 
   1 -14   4     1151.98     1170.01    119.63 o 
   2 -14   4     2173.19     2164.44    177.85 o 
   3 -14   4      351.51      312.42     74.39 o 
   4 -14   4      375.30      315.47     75.48 o 
   5 -14   4      859.54      903.67     91.26 o 
   6 -14   4       46.44       35.62     68.85 o 
   7 -14   4      859.14      865.74    110.50 o 
   8 -14   4        1.19      -46.84     75.63 o 
  -6 -13   4        3.24      -74.21     98.31 o 
  -5 -13   4      811.29      711.72    139.80 o 
  -4 -13   4      127.67      107.78    106.83 o 
  -3 -13   4     2020.20     2273.61    190.23 o 
  -2 -13   4       49.04       50.67     73.64 o 
  -1 -13   4      262.77      248.91     91.27 o 
   0 -13   4     4124.79     4676.79    233.37 o 
   1 -13   4      177.67      175.17     78.01 o 
   2 -13   4     1662.09     1637.15    114.96 o 
   3 -13   4      510.21      457.52     76.57 o 
   4 -13   4      114.68      162.33     63.15 o 
   5 -13   4     1362.30     1525.26    176.52 o 
   6 -13   4     2076.99     2324.41    139.42 o 
   7 -13   4      946.36     1171.29    146.61 o 
   8 -13   4      111.37      218.53     96.73 o 
   9 -13   4      945.80     1132.17    139.16 o 
  -7 -12   4      656.74      750.26    140.74 o 
  -6 -12   4      216.38      149.83    107.70 o 
  -5 -12   4       20.04      153.12    104.37 o 
  -4 -12   4     1590.96     1683.37    164.03 o 
  -3 -12   4      291.63      333.84     85.48 o 
  -2 -12   4     1959.70     2355.23    139.04 o 
  -1 -12   4     5507.59     6296.58    276.80 o 
   0 -12   4     5527.65     6095.76    212.33 o 
   1 -12   4     4789.15     5149.59    160.17 o 
   2 -12   4     4358.07     4441.49    193.21 o 
   3 -12   4      416.85      329.52     66.28 o 
   4 -12   4     1283.18     1156.02     93.59 o 
   5 -12   4      809.11      917.92     83.05 o 
   6 -12   4      743.39      675.07     88.45 o 
   7 -12   4      189.74      365.34     77.79 o 
   8 -12   4     3774.64     4078.55    175.82 o 
   9 -12   4        2.53       57.08     73.26 o 
  10 -12   4     2850.20     3259.99    165.15 o 
  -8 -11   4     1077.38     1038.94    154.69 o 
  -7 -11   4        8.83      172.06    104.80 o 
  -6 -11   4       27.39       83.43    157.09 o 
  -5 -11   4      153.30        8.03     87.40 o 
  -4 -11   4      450.60      523.25    113.56 o 
  -3 -11   4     1636.84     2174.92    131.23 o 
  -2 -11   4     6916.33     8275.08    251.69 o 
  -1 -11   4     5116.71     6178.34    208.09 o 
   0 -11   4    11750.33    14244.50    305.70 o 
   1 -11   4     3542.61     3611.39    126.23 o 
   2 -11   4       26.84      -22.92     37.95 o 
   3 -11   4        2.11        9.07     44.15 o 
   4 -11   4       13.04       28.30     43.70 o 
   5 -11   4       12.46       -4.93     41.61 o 
   6 -11   4       69.42       78.56     57.95 o 
   7 -11   4     1414.39     1750.61    114.16 o 
   8 -11   4       53.55      214.60     67.78 o 
   9 -11   4     2471.69     2821.68    152.97 o 
  10 -11   4      346.06      300.03     79.28 o 
  11 -11   4      860.01      890.30    132.34 o 
  -9 -10   4      400.01      463.59     92.83 o 
  -8 -10   4       69.45       54.36     70.19 o 
  -7 -10   4      122.81      164.69     95.32 o 
  -6 -10   4      534.89      507.59    133.10 o 
  -5 -10   4        0.24      -71.86     71.86 o 
  -4 -10   4      861.02      935.91     92.96 o 
  -3 -10   4      633.76      773.31     87.43 o 
  -2 -10   4     2603.50     3212.46    162.95 o 
  -1 -10   4     1850.47     2264.23    120.28 o 
   0 -10   4     2706.44     3464.17    117.51 o 
   1 -10   4      684.29      704.06     77.21 o 
   2 -10   4      200.08      167.58     42.86 o 
   3 -10   4      127.81       89.27     38.26 o 
   4 -10   4     2951.04     2903.73    116.42 o 
   5 -10   4       19.42      -34.24     38.23 o 
   6 -10   4       91.93       52.53     61.73 o 
   7 -10   4        0.45       69.07     52.99 o 
   8 -10   4     2484.85     2265.19    123.83 o 
   9 -10   4      142.98       86.19     61.49 o 
  10 -10   4       49.81      -30.04     60.43 o 
  11 -10   4      184.06      160.81     73.65 o 
  12 -10   4      138.12       84.51     84.06 o 
 -10  -9   4       20.40      105.27     78.43 o 
  -9  -9   4       84.74      121.46     74.83 o 
  -8  -9   4     1475.93     1604.42    119.73 o 
  -7  -9   4     2209.73     2017.59    154.59 o 
  -6  -9   4     3391.86     3418.25    149.30 o 
  -5  -9   4      306.63      154.04     61.87 o 
  -4  -9   4     2712.11     2780.43    126.97 o 
  -3  -9   4     1190.96     1472.23     67.72 o 
  -2  -9   4     1905.28     2293.63     98.09 o 
  -1  -9   4      886.47     1107.21     61.22 o 
   0  -9   4      415.30      580.54     55.02 o 
   1  -9   4     2794.79     3033.32     86.39 o 
   2  -9   4       34.88        1.19     28.61 o 
   3  -9   4    10143.02     9878.57    187.80 o 
   4  -9   4      626.26      615.80     48.22 o 
   5  -9   4     1232.38     1461.80     92.54 o 
   6  -9   4     1397.06     1444.49     94.62 o 
   7  -9   4      109.14       34.85     49.59 o 
   8  -9   4     1261.41     1208.23     92.22 o 
   9  -9   4      157.48      194.07     60.65 o 
  10  -9   4      136.43      116.15     63.25 o 
  11  -9   4     1395.42     1529.24    132.62 o 
  12  -9   4     1780.48     1693.82    272.41 o 
 -11  -8   4      707.54      738.49    130.21 o 
 -10  -8   4       71.70      254.44    206.44 o 
  -9  -8   4     1882.61     1791.23    125.46 o 
  -8  -8   4     1617.96     1358.63    107.12 o 
  -7  -8   4     3438.69     3591.84    162.52 o 
  -6  -8   4     1353.29     1330.86     80.70 o 
  -5  -8   4     3243.41     3348.59    101.40 o 
  -4  -8   4     1145.86     1221.29     73.91 o 
  -3  -8   4    14297.79    16070.47    293.26 o 
  -2  -8   4       41.83       -5.33     22.23 o 
  -1  -8   4     7264.10     9481.75    138.78 o 
   0  -8   4     6539.00     8523.26    126.09 o 
   1  -8   4      254.70      249.21     29.45 o 
   2  -8   4    12420.18    12977.11    205.48 o 
   3  -8   4      412.24      433.20     33.00 o 
   4  -8   4    11713.49    11862.89    196.59 o 
   5  -8   4     2397.29     2352.11     85.33 o 
   6  -8   4     7342.65     7253.96    208.10 o 
   7  -8   4     3014.90     2819.41    131.62 o 
   8  -8   4     2013.28     1966.98    116.90 o 
   9  -8   4      203.96      232.68     94.91 o 
  10  -8   4     1174.82     1209.66     93.68 o 
  11  -8   4     2464.05     2704.31    330.38 o 
  12  -8   4      415.71      394.89    111.56 o 
  13  -8   4      497.17      434.41    151.37 o 
 -12  -7   4     1117.33     1155.27    285.22 o 
 -11  -7   4        4.66      284.30     83.73 o 
 -10  -7   4      458.39      375.76    128.52 o 
  -9  -7   4     1138.81      988.66     96.17 o 
  -8  -7   4      792.76      591.14    117.41 o 
  -7  -7   4     1048.66     1019.07     72.80 o 
  -6  -7   4     4290.23     4317.37    133.12 o 
  -5  -7   4     1109.57      872.11     56.41 o 
  -4  -7   4    20292.58    21316.56    404.91 o 
  -3  -7   4     1214.55     1388.36     51.49 o 
  -2  -7   4     6316.75     7279.08    121.76 o 
  -1  -7   4      748.46      941.03     34.97 o 
   0  -7   4       40.19       67.38     17.80 o 
   1  -7   4     4610.07     5049.53     92.92 o 
   2  -7   4      264.23      324.58     18.61 o 
   3  -7   4     6318.52     6344.32    100.59 o 
   4  -7   4     2877.36     2873.90     97.09 o 
   5  -7   4     3537.76     3718.80     82.17 o 
   6  -7   4     4957.65     5058.63    173.41 o 
   7  -7   4     5169.27     4753.68    132.64 o 
   8  -7   4      605.78      610.21     56.15 o 
   9  -7   4      291.71      260.24     81.67 o 
  10  -7   4      205.34       86.71     66.06 o 
  11  -7   4        8.31       -1.71     75.77 o 
  12  -7   4      683.97      591.56    100.79 o 
  13  -7   4       41.61       18.33     83.66 o 
 -12  -6   4       12.35      222.13     80.00 o 
 -11  -6   4      209.78      149.15     70.08 o 
 -10  -6   4      369.89      275.54     72.82 o 
  -9  -6   4      433.60      341.25     67.32 o 
  -8  -6   4      119.46       60.69     73.38 o 
  -7  -6   4     1133.20     1106.30     71.24 o 
  -6  -6   4      875.01      867.71     62.90 o 
  -5  -6   4     4602.35     4592.90    126.27 o 
  -4  -6   4       73.06       75.14     33.93 o 
  -3  -6   4     4958.79     5130.37     92.68 o 
  -2  -6   4       88.31      106.31     22.61 o 
  -1  -6   4     1115.60     1381.95     55.80 o 
   0  -6   4     1814.67     2288.34     48.00 o 
   1  -6   4     6246.51     7080.88     90.23 o 
   2  -6   4      284.67      296.53     16.48 o 
   3  -6   4       68.79       83.65     17.19 o 
   4  -6   4     3308.57     3102.88     58.37 o 
   5  -6   4     2490.44     2404.91     55.53 o 
   6  -6   4     4607.43     4395.52     88.26 o 
   7  -6   4       11.99       37.63     32.77 o 
   8  -6   4        6.18       57.98     36.25 o 
   9  -6   4      149.57      194.80     57.36 o 
  10  -6   4     3017.57     3084.20    130.14 o 
  11  -6   4       31.53       16.89     69.34 o 
  12  -6   4      529.80      471.07    125.68 o 
  13  -6   4       84.17      135.48     75.65 o 
 -13  -5   4        3.16       97.03     75.60 o 
 -12  -5   4      440.62      612.83    148.98 o 
 -11  -5   4        4.86       -6.23     57.20 o 
 -10  -5   4     2815.50     2726.07    133.22 o 
  -9  -5   4      113.93      222.97     57.55 o 
  -8  -5   4     1181.58     1226.20     84.68 o 
  -7  -5   4      800.48      882.52     63.11 o 
  -6  -5   4      566.76      477.06     45.92 o 
  -5  -5   4      223.56      295.14     26.61 o 
  -4  -5   4       42.47        2.01     17.68 o 
  -3  -5   4        6.65       -9.75     13.02 o 
  -2  -5   4    16209.12    19975.12    268.35 o 
  -1  -5   4    26345.90    33458.47    430.75 o 
   0  -5   4    25240.00    30976.01    350.49 o 
   1  -5   4    10632.05    12260.84    135.95 o 
   2  -5   4     4178.03     4554.86     60.06 o 
   3  -5   4     1703.16     1670.55     36.86 o 
   4  -5   4        5.75       25.84     15.08 o 
   5  -5   4      613.03      704.53     29.90 o 
   6  -5   4        5.92        0.37     18.96 o 
   7  -5   4     2687.23     2639.88     75.07 o 
   8  -5   4      398.66      423.69     48.09 o 
   9  -5   4     5897.94     5617.78    176.44 o 
  10  -5   4      512.72      574.28     85.78 o 
  11  -5   4     3392.26     3246.84    172.07 o 
  12  -5   4       47.75       -3.47     63.32 o 
  13  -5   4       59.73       37.57     73.04 o 
  14  -5   4       12.32       -5.16     75.53 o 
 -13  -4   4     1111.57     1044.53    141.32 o 
 -12  -4   4       91.80      146.48     66.75 o 
 -11  -4   4     6833.02     7072.70    221.93 o 
 -10  -4   4      528.44      659.77     74.42 o 
  -9  -4   4     5494.53     5459.10    177.32 o 
  -8  -4   4     1419.28     1618.49    187.18 o 
  -7  -4   4     1296.10     1391.25     84.73 o 
  -6  -4   4     5561.25     5539.23    105.57 o 
  -5  -4   4     2541.08     2477.89     60.24 o 
  -4  -4   4      343.79      340.24     26.75 o 
  -3  -4   4     3413.46     3322.90     74.61 o 
  -2  -4   4    18541.57    21734.80    269.57 o 
  -1  -4   4    19922.25    23306.09    303.47 o 
   0  -4   4    29157.38    34037.30    482.11 o 
   1  -4   4     1464.75     1407.13     27.54 o 
   2  -4   4     1850.42     1816.32     31.44 o 
   3  -4   4    11280.32    11174.71    157.82 o 
   4  -4   4      185.51      166.35     21.53 o 
   5  -4   4     2948.00     2967.47     58.89 o 
   6  -4   4     7453.87     6758.09    115.78 o 
   7  -4   4        5.79       37.64     26.83 o 
   8  -4   4     7180.96     7051.20    168.66 o 
   9  -4   4      923.67     1026.75     77.97 o 
  10  -4   4     7934.18     7735.11    329.03 o 
  11  -4   4      125.87       49.22     92.19 o 
  12  -4   4     1001.32     1073.84    106.97 o 
  13  -4   4       57.33       65.19     76.07 o 
  14  -4   4      159.26       23.14    102.70 o 
 -13  -3   4       11.08      155.59     67.13 o 
 -12  -3   4     2793.17     2880.50    127.45 o 
 -11  -3   4      384.24      423.23     94.48 o 
 -10  -3   4     1675.50     1760.66     95.67 o 
  -9  -3   4      234.67      286.65     42.25 o 
  -8  -3   4     4883.98     4978.71    127.81 o 
  -7  -3   4     5826.80     5903.42    108.92 o 
  -6  -3   4     8068.92     8180.87    147.73 o 
  -5  -3   4     1856.98     1744.67     56.61 o 
  -4  -3   4     4151.11     4119.59    129.14 o 
  -3  -3   4     7676.22     8203.67    214.12 o 
  -2  -3   4     6275.18     6841.53    112.19 o 
  -1  -3   4    55879.13    66834.76    737.12 o 
   0  -3   4    10771.49    11748.27    128.96 o 
   1  -3   4      129.84      164.90     12.28 o 
   2  -3   4    20429.08    20000.83    205.52 o 
   3  -3   4      367.90      349.97     18.95 o 
   4  -3   4     6879.69     6380.67    109.81 o 
   5  -3   4      650.69      681.67     31.80 o 
   6  -3   4       49.45      101.23     26.58 o 
   7  -3   4     4852.73     4532.16    108.60 o 
   8  -3   4     1995.91     1934.56     95.53 o 
   9  -3   4      995.91     1124.01     94.39 o 
  10  -3   4      881.46      854.12    143.70 o 
  11  -3   4      811.96      781.02     92.01 o 
  12  -3   4      320.05      367.50     86.35 o 
  13  -3   4      170.43      113.75     78.68 o 
  14  -3   4      320.37       87.99     99.47 o 
 -14  -2   4      266.76      133.04     74.85 o 
 -13  -2   4      152.86       68.32     64.43 o 
 -12  -2   4      845.95      831.38     78.92 o 
 -11  -2   4      209.17      163.03     65.06 o 
 -10  -2   4       14.78       44.76     48.85 o 
  -9  -2   4      601.13      572.00     47.82 o 
  -8  -2   4     2299.24     2150.71    109.49 o 
  -7  -2   4     3094.60     3005.26     76.27 o 
  -6  -2   4      370.21      308.43     24.22 o 
  -5  -2   4       38.65        4.66     13.57 o 
  -4  -2   4      779.89      692.45     23.57 o 
  -3  -2   4     3194.99     3410.00     59.12 o 
  -2  -2   4    12476.99    13863.92    189.39 o 
  -1  -2   4     1115.18     1302.01     42.41 o 
   0  -2   4     5957.09     6458.27    127.11 o 
   1  -2   4       17.78       39.61      8.15 o 
   2  -2   4     8017.79     8018.52     90.17 o 
   3  -2   4     9005.24     8569.99    101.78 o 
   4  -2   4       87.19       34.74     15.30 o 
   5  -2   4      650.90      747.59     33.72 o 
   6  -2   4        2.48      -18.75     18.75 o 
   7  -2   4     3728.96     3508.27     80.06 o 
   8  -2   4      164.53      126.58     40.50 o 
   9  -2   4      847.05      738.02     63.21 o 
  10  -2   4        3.41      -13.70     58.35 o 
  11  -2   4      276.82      268.73     74.60 o 
  12  -2   4       94.74       -9.22     66.72 o 
  13  -2   4      512.86      363.67     89.94 o 
  14  -2   4       14.24      -16.89     63.13 o 
 -14  -1   4      160.59      122.15     66.38 o 
 -13  -1   4     2666.03     3091.51    148.87 o 
 -12  -1   4      682.00      760.04     71.42 o 
 -11  -1   4      179.02      150.85     46.86 o 
 -10  -1   4      606.10      618.25     99.25 o 
  -9  -1   4     1133.97     1122.35     56.51 o 
  -8  -1   4       18.76      -15.81     22.43 o 
  -7  -1   4      854.79      855.64     46.18 o 
  -6  -1   4     2959.00     3030.59     58.64 o 
  -5  -1   4      262.63      339.30     20.12 o 
  -4  -1   4    20209.64    19662.00    231.78 o 
  -3  -1   4      120.02      112.49     10.84 o 
  -2  -1   4    39851.53    42205.61    754.83 o 
  -1  -1   4     1349.06     1411.48     35.10 o 
   0  -1   4     6197.99     6365.42     95.63 o 
   1  -1   4      297.94      237.93     13.99 o 
   2  -1   4      859.32      779.91     21.84 o 
   3  -1   4      620.41      404.23     18.35 o 
   4  -1   4     2991.96     2852.18     53.29 o 
   5  -1   4    14144.54    12958.48    186.73 o 
   6  -1   4     8625.88     7918.85    119.97 o 
   7  -1   4     8182.83     7813.25    134.55 o 
   8  -1   4     1183.32     1189.45     69.81 o 
   9  -1   4     1996.35     2116.55     89.71 o 
  10  -1   4      208.39      214.61     75.83 o 
  11  -1   4       17.27      -87.31     89.18 o 
  12  -1   4      124.65       64.43     56.68 o 
  13  -1   4      342.46      210.37     67.26 o 
  14  -1   4       26.27      -83.96     83.96 o 
 -14   0   4     1531.52     1985.04    125.32 o 
 -13   0   4     2532.89     2885.60    138.14 o 
 -12   0   4     1735.64     2386.74    105.23 o 
 -11   0   4      675.13      633.96     63.42 o 
 -10   0   4       46.45      137.26     32.50 o 
  -9   0   4       30.06       65.01     27.90 o 
  -8   0   4       91.82       76.42     17.65 o 
  -7   0   4     3345.04     3422.14     67.61 o 
  -6   0   4       95.37       91.88     14.60 o 
  -5   0   4    43288.19    42694.27    561.12 o 
  -4   0   4     2657.37     2685.16     52.63 o 
  -3   0   4    17620.89    17067.36    244.07 o 
  -2   0   4     1458.27     1627.74     32.25 o 
  -1   0   4    10458.81    10001.29    153.31 o 
   0   0   4       26.02       11.88     15.56 o 
   1   0   4     1513.66     1540.84     34.47 o 
   2   0   4     3716.65     3538.41     48.33 o 
   3   0   4     2843.65     2899.69     42.88 o 
   4   0   4    14217.87    13066.52    147.14 o 
   5   0   4     5760.62     5053.45     83.82 o 
   6   0   4    33478.16    32406.91    448.31 o 
   7   0   4     3824.05     3823.75    115.22 o 
   8   0   4     4502.78     4257.60    124.13 o 
   9   0   4       96.38       98.90     39.36 o 
  10   0   4      135.27      102.06     64.50 o 
  11   0   4        0.59      -48.15     48.15 o 
  12   0   4      147.37      114.59     60.12 o 
  13   0   4       15.39       53.60     83.36 o 
 -14   1   4     1794.33     2159.51    123.83 o 
 -13   1   4      963.79     1452.04    112.71 o 
 -12   1   4      229.15      177.79    118.90 o 
 -11   1   4      352.34      388.51     48.97 o 
 -10   1   4       44.80       -5.81     23.49 o 
  -9   1   4     1646.43     1568.72     50.39 o 
  -8   1   4     1668.90     1653.71     42.43 o 
  -7   1   4      322.82      334.91     21.61 o 
  -6   1   4    13302.12    12095.42    223.12 o 
  -5   1   4     8332.69     8609.78    207.11 o 
  -4   1   4     9229.16     8117.88    228.89 o 
  -3   1   4     4175.44     4202.36     75.28 o 
  -2   1   4    42672.09    42948.13    554.08 o 
  -1   1   4     1676.00     1509.97     38.58 o 
   0   1   4     3767.86     3799.87     63.44 o 
   1   1   4     1227.61     1221.80     26.79 o 
   2   1   4      723.71      706.47     22.71 o 
   3   1   4     3274.82     3000.69     46.03 o 
   4   1   4     3030.64     2799.62     46.74 o 
   5   1   4    18586.46    17950.20    240.16 o 
   6   1   4      930.51      968.20     43.26 o 
   7   1   4     2731.34     2636.63     87.29 o 
   8   1   4      244.54      246.28     40.05 o 
   9   1   4      101.83      187.33     50.85 o 
  10   1   4      302.81      268.39     58.63 o 
  11   1   4       24.36       15.94     61.72 o 
  12   1   4        2.06      -24.20     65.25 o 
  13   1   4      301.30      317.29     87.84 o 
 -14   2   4        2.09     -101.94    124.56 o 
 -13   2   4       98.97       32.99     52.03 o 
 -12   2   4      489.37      478.49     62.79 o 
 -11   2   4      475.03      494.05     45.28 o 
 -10   2   4      790.46      833.54     46.29 o 
  -9   2   4       52.59       37.91     16.81 o 
  -8   2   4      103.44       97.48     26.35 o 
  -7   2   4      890.93      956.39     52.90 o 
  -6   2   4     2895.53     2474.86    105.01 o 
  -5   2   4      814.99      652.44     52.84 o 
  -4   2   4     8037.69     7651.24    181.29 o 
  -3   2   4     1693.96     1498.33     34.87 o 
  -2   2   4     8665.13     8288.69    128.28 o 
  -1   2   4      837.16      831.47     32.85 o 
   0   2   4    12242.55    12166.20    165.70 o 
   1   2   4       12.64       10.48      9.70 o 
   2   2   4      224.87      199.46     13.31 o 
   3   2   4     2536.89     2261.17     38.55 o 
   4   2   4     6370.99     6132.59     76.45 o 
   5   2   4     3074.52     3030.14     60.54 o 
   6   2   4        0.15      -19.64     19.64 o 
   7   2   4      298.68      246.91     36.52 o 
   8   2   4      846.46      885.00     52.94 o 
   9   2   4     2303.09     2266.32    126.62 o 
  10   2   4      711.63      534.63     79.40 o 
  11   2   4      161.68        9.58     66.86 o 
  12   2   4       72.05       17.65     70.96 o 
  13   2   4      403.65      420.27     93.75 o 
 -14   3   4       15.08      -88.54    198.42 o 
 -13   3   4        5.00      -12.76    177.90 o 
 -12   3   4      527.46      442.51    129.38 o 
 -11   3   4      662.73      700.93    129.23 o 
 -10   3   4     1123.00     1102.36     66.94 o 
  -9   3   4       13.23       14.34     25.86 o 
  -8   3   4     1040.91     1127.26     53.86 o 
  -7   3   4     3209.49     2992.10    124.88 o 
  -6   3   4    10124.69    10173.64    291.81 o 
  -5   3   4     2035.98     1700.24     77.33 o 
  -4   3   4    11332.16    11783.88    187.55 o 
  -3   3   4     3885.53     4170.03     74.17 o 
  -2   3   4     1127.34      960.79     28.85 o 
  -1   3   4    14576.94    13548.80    186.77 o 
   0   3   4     2216.19     2030.95     46.32 o 
   1   3   4     1879.43     1948.84     37.68 o 
   2   3   4    24875.96    24231.23    285.74 o 
   3   3   4     1877.84     1902.52     39.44 o 
   4   3   4    13386.91    13032.11    158.20 o 
   5   3   4      929.29      945.50     33.97 o 
   6   3   4     4234.74     4103.72    107.57 o 
   7   3   4     3031.44     2904.50     93.95 o 
   8   3   4      656.97      630.63     55.67 o 
   9   3   4     2630.03     2705.31    110.86 o 
  10   3   4      476.71      508.27     80.85 o 
  11   3   4      394.77      317.97    118.81 o 
  12   3   4      218.18      201.46     86.83 o 
  13   3   4      907.04      819.06    105.20 o 
 -14   4   4      367.05      377.12    216.19 o 
 -13   4   4      358.08      191.56    132.93 o 
 -12   4   4      243.50      145.33    116.38 o 
 -11   4   4      233.36      151.89     66.36 o 
 -10   4   4      293.96      217.70     36.16 o 
  -9   4   4     5022.17     4976.16    111.07 o 
  -8   4   4     7838.54     7809.04    163.31 o 
  -7   4   4    17973.39    17202.70    372.14 o 
  -6   4   4     6074.27     5214.31    178.22 o 
  -5   4   4     7348.42     6927.67    190.72 o 
  -4   4   4      463.53      490.03     24.78 o 
  -3   4   4      168.78      125.25     15.57 o 
  -2   4   4     6803.08     6366.81     96.83 o 
  -1   4   4     2274.25     2226.35     44.26 o 
   0   4   4     2714.14     2681.87     47.45 o 
   1   4   4    11730.44    11228.12    134.20 o 
   2   4   4     2211.61     2019.14     42.23 o 
   3   4   4    17897.11    17532.67    193.14 o 
   4   4   4     3440.98     3254.05     67.52 o 
   5   4   4     5896.96     5876.15    108.28 o 
   6   4   4     3862.01     3693.84    110.70 o 
   7   4   4       18.84        8.16     39.73 o 
   8   4   4     1553.37     1518.29     88.23 o 
   9   4   4      269.24      326.85     64.80 o 
  10   4   4     1699.66     1533.51    155.45 o 
  11   4   4      302.11      283.24     82.23 o 
  12   4   4     2189.67     2291.84    396.12 o 
 -14   5   4       59.19      195.40    206.00 o 
 -13   5   4       26.53     -119.45    134.57 o 
 -12   5   4        7.05      -74.99    100.43 o 
 -11   5   4       48.72     -110.63    122.33 o 
 -10   5   4      950.42      989.33     68.62 o 
  -9   5   4     1461.97     1494.29     66.83 o 
  -8   5   4     9382.48     9452.83    190.45 o 
  -7   5   4     3016.84     2805.57    126.34 o 
  -6   5   4     7731.55     6903.07    116.77 o 
  -5   5   4       50.01       36.84     14.06 o 
  -4   5   4       85.65       85.44     16.13 o 
  -3   5   4      395.62      426.28     21.94 o 
  -2   5   4       22.68       36.37     14.19 o 
  -1   5   4      897.73      853.46     27.28 o 
   0   5   4     6592.30     6428.85     86.13 o 
   1   5   4     3141.49     3104.92     49.48 o 
   2   5   4    17118.22    17040.53    189.02 o 
   3   5   4     4857.90     4596.64     80.11 o 
   4   5   4     3596.70     3344.79     57.95 o 
   5   5   4      148.90       23.68     36.98 o 
   6   5   4      109.39       87.72     42.49 o 
   7   5   4        4.81       32.15     46.28 o 
   8   5   4      404.22      329.46     68.64 o 
   9   5   4      206.68      110.60     62.55 o 
  10   5   4       41.63      -53.54     75.45 o 
  11   5   4     1275.63     1176.68    229.95 o 
  12   5   4       73.16      167.83    106.56 o 
 -14   6   4        3.13     -130.82    224.95 o 
 -13   6   4      309.18      505.47    375.09 o 
 -12   6   4       11.92     -136.73    136.73 o 
 -11   6   4       24.15      -43.64     59.91 o 
 -10   6   4       31.58       14.41     51.80 o 
  -9   6   4     2297.81     2345.80     98.55 o 
  -8   6   4       32.49       30.72     19.77 o 
  -7   6   4     2058.63     1766.62     53.24 o 
  -6   6   4        8.48        9.21     15.18 o 
  -5   6   4      737.44      728.21     33.37 o 
  -4   6   4      487.79      500.62     28.13 o 
  -3   6   4     6245.51     5872.75     93.68 o 
  -2   6   4      166.06      168.51     16.90 o 
  -1   6   4       33.67       31.06     14.63 o 
   0   6   4      986.58     1071.69     34.90 o 
   1   6   4      720.42      735.33     26.06 o 
   2   6   4     2394.46     2248.53     45.26 o 
   3   6   4      389.57      386.86     27.74 o 
   4   6   4      315.02      323.80     34.06 o 
   5   6   4     1069.00     1147.48     76.90 o 
   6   6   4     2805.64     2684.55     99.84 o 
   7   6   4      327.17      356.38     67.59 o 
   8   6   4     1506.97     1570.40    103.82 o 
   9   6   4      320.25      368.72     96.15 o 
  10   6   4       67.12       87.20     69.71 o 
  11   6   4       57.76      175.34    102.03 o 
 -13   7   4      240.18      253.26    202.96 o 
 -12   7   4      148.74       45.28    171.37 o 
 -11   7   4      121.94       40.00     63.25 o 
 -10   7   4      352.29      388.32     51.15 o 
  -9   7   4     1554.40     1622.07    120.01 o 
  -8   7   4      232.31      212.28     35.53 o 
  -7   7   4      129.28       78.28     50.29 o 
  -6   7   4     4758.02     4427.44    131.54 o 
  -5   7   4     1110.34     1164.36     58.16 o 
  -4   7   4     6252.76     5791.00    137.57 o 
  -3   7   4     3621.34     3518.50     74.50 o 
  -2   7   4     9722.25     9444.74    150.25 o 
  -1   7   4      101.43       92.74     20.26 o 
   0   7   4     3315.99     3192.71     60.90 o 
   1   7   4     2157.46     2063.80     50.50 o 
   2   7   4     2281.62     2270.89     54.17 o 
   3   7   4      377.75      377.25     32.72 o 
   4   7   4     1493.87     1511.28     74.02 o 
   5   7   4     7982.64     8183.98    187.92 o 
   6   7   4      567.37      590.24     84.23 o 
   7   7   4     2114.72     2164.34    114.14 o 
   8   7   4     1409.48     1585.57    106.91 o 
   9   7   4      834.07      819.19    123.52 o 
  10   7   4     1221.63     1344.50    253.07 o 
  11   7   4      118.72      363.59    221.07 o 
 -13   8   4      534.78      414.49    228.28 o 
 -12   8   4      485.51      380.62    118.84 o 
 -11   8   4       14.87      -41.67     96.57 o 
 -10   8   4     3543.59     3794.63    120.69 o 
  -9   8   4      420.35      462.17     53.13 o 
  -8   8   4     1300.15     1349.29     68.48 o 
  -7   8   4     3390.40     3295.15    151.76 o 
  -6   8   4       77.60       53.36     31.75 o 
  -5   8   4     3297.53     3286.08    112.59 o 
  -4   8   4      533.37      562.60     44.11 o 
  -3   8   4     8595.59     8500.71    160.15 o 
  -2   8   4     1057.11     1076.35     45.52 o 
  -1   8   4     7230.40     7068.67    125.28 o 
   0   8   4      731.55      675.40     40.28 o 
   1   8   4     7679.77     7876.38    152.79 o 
   2   8   4      695.23      563.28     44.60 o 
   3   8   4     1097.04     1066.40     57.94 o 
   4   8   4     5701.53     5976.46    177.93 o 
   5   8   4       67.93      172.58     75.08 o 
   6   8   4     2329.50     2482.15    126.34 o 
   7   8   4      164.14      235.28    133.54 o 
   8   8   4      966.02     1029.37    303.91 o 
   9   8   4     2273.37     2461.55    288.34 o 
  10   8   4      385.57      379.47    212.45 o 
 -12   9   4      245.59      205.63    111.88 o 
 -11   9   4     1947.23     2226.25    105.96 o 
 -10   9   4      385.20      456.61     56.07 o 
  -9   9   4     1483.53     1681.60    201.35 o 
  -8   9   4     1177.22     1145.70     97.42 o 
  -7   9   4      387.33      353.39     51.91 o 
  -6   9   4       84.47       30.29     34.53 o 
  -5   9   4      475.74      451.04     47.70 o 
  -4   9   4     2252.62     2317.31     80.90 o 
  -3   9   4      521.27      483.67     41.85 o 
  -2   9   4     7387.52     6907.19    141.71 o 
  -1   9   4     1212.98     1180.62     51.49 o 
   0   9   4     4445.18     4338.17    107.43 o 
   1   9   4       52.18       47.91     33.41 o 
   2   9   4      484.94      507.14     64.60 o 
   3   9   4      615.54      759.68     94.56 o 
   4   9   4      284.59      282.81     82.32 o 
   5   9   4      455.37      375.02    135.54 o 
   6   9   4       15.16       31.97     80.87 o 
   7   9   4      169.17      257.28     93.69 o 
   8   9   4     1572.32     1893.72    176.32 o 
   9   9   4      302.63       79.25    132.13 o 
 -12  10   4      264.80      199.66     97.23 o 
 -11  10   4       44.71       13.22     48.84 o 
 -10  10   4      334.24      413.24     66.60 o 
  -9  10   4        8.59      -17.17     70.51 o 
  -8  10   4      275.18      213.42     53.67 o 
  -7  10   4     1670.79     1841.95     98.22 o 
  -6  10   4      830.83      784.07     77.13 o 
  -5  10   4      526.82      523.92     65.44 o 
  -4  10   4      141.44       51.65     35.26 o 
  -3  10   4     1358.78     1259.06     62.96 o 
  -2  10   4      640.38      591.87     48.58 o 
  -1  10   4     2556.16     2425.97     82.43 o 
   0  10   4        1.60      -31.77     31.77 o 
   1  10   4      869.89      873.96     65.63 o 
   2  10   4       52.36       63.93     43.66 o 
   3  10   4     3100.45     3170.81    160.00 o 
   4  10   4       99.90      163.15     77.44 o 
   5  10   4      789.59     1017.74    115.96 o 
   6  10   4        5.38      143.35     86.27 o 
   7  10   4       79.81      165.59    159.07 o 
   8  10   4       29.35       63.56    306.88 o 
 -11  11   4        7.74        9.79     54.57 o 
 -10  11   4       94.01       92.35     56.81 o 
  -9  11   4      377.80      512.39     79.03 o 
  -8  11   4     2537.18     2588.88    125.54 o 
  -7  11   4      484.01      541.87     69.31 o 
  -6  11   4     4489.31     4350.38    138.67 o 
  -5  11   4       82.91       -4.75     42.61 o 
  -4  11   4      865.09      755.93     59.69 o 
  -3  11   4     1013.00      986.80     63.87 o 
  -2  11   4      111.74       92.52     38.78 o 
  -1  11   4       22.59       18.39     40.74 o 
   0  11   4     2447.91     2388.30    107.39 o 
   1  11   4      735.18      811.14     69.49 o 
   2  11   4     7701.22     7615.83    216.67 o 
   3  11   4     1471.06     1369.21    126.60 o 
   4  11   4     3775.97     3901.05    184.96 o 
   5  11   4      220.50      274.63     93.62 o 
   6  11   4       78.64      219.71     95.53 o 
   7  11   4       12.89       33.43    178.56 o 
 -10  12   4      677.62      866.43     92.53 o 
  -9  12   4     2543.84     2638.14    153.32 o 
  -8  12   4      220.34      227.26     74.05 o 
  -7  12   4     2340.71     2325.11    145.05 o 
  -6  12   4       30.01       57.72     56.31 o 
  -5  12   4      383.52      192.13     82.79 o 
  -4  12   4     2331.60     2277.94    105.65 o 
  -3  12   4      577.52      422.36     61.24 o 
  -2  12   4      516.55      378.24     56.38 o 
  -1  12   4      532.67      487.56     62.24 o 
   0  12   4      354.66      217.15     56.90 o 
   1  12   4     4854.81     4800.36    170.46 o 
   2  12   4     3026.74     2713.68    170.41 o 
   3  12   4     3958.96     3539.83    183.87 o 
   4  12   4      556.80      504.10    111.44 o 
   5  12   4      844.54      969.79    126.86 o 
   6  12   4       24.43       22.60    188.93 o 
  -9  13   4      146.98      140.07     73.63 o 
  -8  13   4     1234.38     1247.13    280.36 o 
  -7  13   4       51.30       50.21     67.80 o 
  -6  13   4      100.32       44.44    103.75 o 
  -5  13   4      879.24      785.11    104.01 o 
  -4  13   4       63.72       38.27     51.04 o 
  -3  13   4     1680.63     1657.51    101.81 o 
  -2  13   4      691.00      696.65     71.50 o 
  -1  13   4      140.85       64.79     51.85 o 
   0  13   4      239.82      196.90     59.85 o 
   1  13   4     1594.82     1327.51    110.14 o 
   2  13   4      484.50      561.85    107.33 o 
   3  13   4      220.90      236.55     97.90 o 
   4  13   4      426.46      418.29    108.68 o 
  -7  14   4        3.89      -86.02    105.95 o 
  -6  14   4      169.17      133.91     81.71 o 
  -5  14   4       10.16       68.00     65.57 o 
  -4  14   4     1042.47      919.99     89.68 o 
  -3  14   4       41.24       42.12     58.97 o 
  -2  14   4       49.45       49.65     59.55 o 
  -1  14   4      567.32      564.41    104.87 o 
   0  14   4      241.90      144.30     79.31 o 
   1  14   4      274.59      179.41    131.96 o 
   2  14   4       69.37       40.74     86.24 o 
  -2 -15   5      291.72      386.79    103.01 o 
  -1 -15   5      470.65      564.62    110.16 o 
   0 -15   5     1133.30     1070.98    125.58 o 
   1 -15   5      124.50       57.92    189.27 o 
   2 -15   5     1119.66     1112.47    149.43 o 
   3 -15   5     1123.82     1118.21    151.87 o 
   4 -15   5     2874.15     2776.61    153.20 o 
   5 -15   5     1496.59     1515.32    114.85 o 
   6 -15   5      674.79      736.60    108.37 o 
  -4 -14   5      139.43       -3.56     98.18 o 
  -3 -14   5       21.12      -20.26     98.31 o 
  -2 -14   5      898.51      947.41    184.07 o 
  -1 -14   5        9.75       -6.62     75.05 o 
   0 -14   5       92.09      125.76    150.04 o 
   1 -14   5      234.00      215.17     84.80 o 
   2 -14   5     1826.51     1952.80    167.61 o 
   3 -14   5      133.64       65.01     64.23 o 
   4 -14   5     2000.39     1958.87    118.50 o 
   5 -14   5      120.95      188.41     77.57 o 
   6 -14   5       24.71       14.82     75.55 o 
   7 -14   5       94.77      234.72     84.68 o 
   8 -14   5      914.11      990.34    117.72 o 
  -6 -13   5       20.13      156.42    156.63 o 
  -5 -13   5       86.71      110.72    105.04 o 
  -4 -13   5      663.93      814.15    136.77 o 
  -3 -13   5     1116.04     1085.94    115.79 o 
  -2 -13   5     1319.70     1217.76    116.28 o 
  -1 -13   5      600.00      810.41    100.57 o 
   0 -13   5     1980.88     2193.11    139.35 o 
   1 -13   5      872.13      949.49    103.20 o 
   2 -13   5     1691.49     1676.87    125.61 o 
   3 -13   5      100.90       52.43     59.54 o 
   4 -13   5      656.39      517.26     86.88 o 
   5 -13   5      465.27      535.33     74.68 o 
   6 -13   5      409.58      313.68     84.47 o 
   7 -13   5     2246.04     2421.13    146.76 o 
   8 -13   5        2.05      -56.77     74.95 o 
   9 -13   5      365.22      358.93     93.40 o 
  -7 -12   5      851.30      908.40    150.51 o 
  -6 -12   5      348.81      473.75    126.27 o 
  -5 -12   5      253.37      359.34    112.09 o 
  -4 -12   5      303.66      382.68    162.58 o 
  -3 -12   5      527.33      490.50     88.82 o 
  -2 -12   5      503.02      547.70     88.70 o 
  -1 -12   5     4697.24     5262.41    195.94 o 
   0 -12   5     1233.80     1392.26    113.03 o 
   1 -12   5    11577.43    12285.87    333.18 o 
   2 -12   5      155.14       81.56     51.87 o 
   3 -12   5     4977.06     4783.61    173.38 o 
   4 -12   5      838.56      828.31     78.48 o 
   5 -12   5      863.10      839.60     91.53 o 
   6 -12   5     2394.92     2308.50    133.53 o 
   7 -12   5      145.84      119.34     70.71 o 
   8 -12   5      728.12      739.43     95.37 o 
   9 -12   5      451.36      559.77    113.52 o 
  10 -12   5      869.19     1003.40    108.92 o 
  -8 -11   5     1736.16     1204.43    169.26 o 
  -7 -11   5     2519.58     2354.62    237.38 o 
  -6 -11   5      573.99      676.81    129.58 o 
  -5 -11   5       47.94       97.70     87.98 o 
  -4 -11   5       61.18       29.04     68.89 o 
  -3 -11   5       53.45       -3.94     62.36 o 
  -2 -11   5     1809.02     2289.89    130.48 o 
  -1 -11   5      540.27      654.04     85.45 o 
   0 -11   5    18111.32    20867.07    494.58 o 
   1 -11   5      864.92     1015.87     75.31 o 
   2 -11   5     4884.97     5008.09    148.09 o 
   3 -11   5        6.49      -39.43     39.43 o 
   4 -11   5      278.97      307.50     55.44 o 
   5 -11   5      150.29      125.35     49.13 o 
   6 -11   5      223.86       66.04     57.03 o 
   7 -11   5      521.16      454.72     76.34 o 
   8 -11   5       96.11       52.91     77.90 o 
   9 -11   5      137.82       87.22     70.85 o 
  10 -11   5     1491.50     1543.04    122.31 o 
  11 -11   5     1682.50     1782.07    131.78 o 
  -9 -10   5     1083.45      984.31    109.72 o 
  -8 -10   5     1298.57     1245.43    114.14 o 
  -7 -10   5       22.49      -23.65     77.93 o 
  -6 -10   5      111.23       48.79     61.05 o 
  -5 -10   5     2180.60     2175.24    125.02 o 
  -4 -10   5       99.97        3.91     45.84 o 
  -3 -10   5       68.75       55.40     60.57 o 
  -2 -10   5       10.16      -46.57     64.71 o 
  -1 -10   5     2259.46     2846.94    154.92 o 
   0 -10   5       77.72       73.85     38.15 o 
   1 -10   5     1609.15     1793.19     84.14 o 
   2 -10   5        5.42       -7.00     34.19 o 
   3 -10   5      226.45      240.80     47.43 o 
   4 -10   5      943.57      933.73     85.42 o 
   5 -10   5      922.43      837.46     81.48 o 
   6 -10   5       26.53      -41.65     41.65 o 
   7 -10   5      174.26       61.38     84.90 o 
   8 -10   5      217.14      236.47     89.57 o 
   9 -10   5      209.34      101.74     65.43 o 
  10 -10   5      800.95      655.01     89.14 o 
  11 -10   5       84.58      -16.29     77.24 o 
  12 -10   5       16.37      -34.27     78.95 o 
 -10  -9   5      624.00      641.48    100.25 o 
  -9  -9   5       38.80       31.82     71.21 o 
  -8  -9   5      256.23      269.06     72.94 o 
  -7  -9   5        5.09      -23.07     57.78 o 
  -6  -9   5     5296.56     5101.35    165.43 o 
  -5  -9   5       28.85       47.22     35.51 o 
  -4  -9   5      719.25      777.11     68.40 o 
  -3  -9   5      822.90      843.04     67.54 o 
  -2  -9   5       11.82      -20.80     36.99 o 
  -1  -9   5     5009.79     6366.77    133.62 o 
   0  -9   5      161.24      157.17     52.25 o 
   1  -9   5     1243.91     1702.75     97.14 o 
   2  -9   5     3399.03     3376.70     89.25 o 
   3  -9   5     3668.27     3357.46     87.85 o 
   4  -9   5     5241.17     4943.89    120.94 o 
   5  -9   5     6808.92     6522.26    219.95 o 
   6  -9   5     3199.34     2718.78    126.34 o 
   7  -9   5       27.82       -2.96     56.07 o 
   8  -9   5      315.35      389.71    109.84 o 
   9  -9   5      119.29       67.23     58.77 o 
  10  -9   5      916.69      815.56    108.23 o 
  11  -9   5      156.38      140.34     80.62 o 
  12  -9   5      228.26      292.29     98.33 o 
 -11  -8   5      777.90      844.86    107.19 o 
 -10  -8   5     1852.18     1714.27    214.94 o 
  -9  -8   5      596.49      753.77     94.00 o 
  -8  -8   5      845.87      794.41     89.65 o 
  -7  -8   5     5648.29     5449.66    291.06 o 
  -6  -8   5      315.31      409.96     76.84 o 
  -5  -8   5     5825.09     5707.09    155.51 o 
  -4  -8   5     1282.28     1393.60     78.78 o 
  -3  -8   5      186.13      233.30     48.15 o 
  -2  -8   5     5081.34     5997.38    200.89 o 
  -1  -8   5     4366.47     5442.24    113.85 o 
   0  -8   5     4565.02     5489.07     92.73 o 
   1  -8   5     3921.71     4397.44     76.87 o 
   2  -8   5     2821.95     2631.30     58.68 o 
   3  -8   5     7959.98     7759.06    131.03 o 
   4  -8   5     9844.42     9642.33    168.91 o 
   5  -8   5     3336.35     3292.48     91.54 o 
   6  -8   5      259.68      227.66     72.49 o 
   7  -8   5     7318.20     6881.17    205.03 o 
   8  -8   5      109.54       56.72     72.13 o 
   9  -8   5     2127.80     2118.66    116.43 o 
  10  -8   5      505.97      470.78     74.48 o 
  11  -8   5      677.11      717.26    105.21 o 
  12  -8   5     1475.00     1434.28    140.92 o 
  13  -8   5       11.66       35.54     80.79 o 
 -11  -7   5     2816.62     2879.67    206.37 o 
 -10  -7   5      449.39      504.27     88.84 o 
  -9  -7   5      173.81      259.11     70.81 o 
  -8  -7   5     1839.90     1683.39    129.34 o 
  -7  -7   5      102.56      111.75     57.10 o 
  -6  -7   5     1727.61     1789.08     85.83 o 
  -5  -7   5     2217.73     2211.89    141.89 o 
  -4  -7   5     4367.39     4617.80    131.06 o 
  -3  -7   5     7706.71     8744.99    196.39 o 
  -2  -7   5    10860.95    12512.62    200.28 o 
  -1  -7   5    10806.54    12853.73    234.61 o 
   0  -7   5     2668.78     3263.87     63.58 o 
   1  -7   5      102.05       91.93     16.53 o 
   2  -7   5      607.01      641.73     24.33 o 
   3  -7   5     3575.23     3436.56     68.23 o 
   4  -7   5     1701.52     1689.03     55.22 o 
   5  -7   5      241.24      251.02     31.18 o 
   6  -7   5     9648.00     9357.50    209.82 o 
   7  -7   5       69.96      154.92     42.26 o 
   8  -7   5     1373.65     1342.28     75.80 o 
   9  -7   5       41.33       31.38     49.43 o 
  10  -7   5      347.86      271.18     76.59 o 
  11  -7   5      849.80      675.50    165.81 o 
  12  -7   5      376.00      271.54    100.19 o 
  13  -7   5      245.54      238.37    206.82 o 
 -12  -6   5     2160.10     2147.73    288.19 o 
 -11  -6   5       65.24      123.10     72.21 o 
 -10  -6   5        9.74       23.58     96.51 o 
  -9  -6   5       66.87       33.67     54.14 o 
  -8  -6   5     1332.93     1064.95    121.33 o 
  -7  -6   5        7.34      -32.43     32.43 o 
  -6  -6   5        8.89      -31.05     59.50 o 
  -5  -6   5     2291.90     2271.46     89.36 o 
  -4  -6   5     5164.95     5116.82    133.07 o 
  -3  -6   5     3315.23     3625.66     88.96 o 
  -2  -6   5     2580.52     2912.33     64.60 o 
  -1  -6   5     1182.62     1362.59     42.37 o 
   0  -6   5     1178.58     1405.88     47.19 o 
   1  -6   5     6078.93     6477.93     93.27 o 
   2  -6   5      622.69      587.28     21.89 o 
   3  -6   5     3171.28     3145.56     52.07 o 
   4  -6   5      180.41      169.30     22.81 o 
   5  -6   5      258.20      243.29     23.64 o 
   6  -6   5      336.38      436.58     39.59 o 
   7  -6   5     6987.20     6182.59    157.51 o 
   8  -6   5      322.49      293.09     46.44 o 
   9  -6   5      106.53      134.80     44.35 o 
  10  -6   5       20.67       44.87     83.43 o 
  11  -6   5     1774.91     1799.82    139.69 o 
  12  -6   5      246.68      260.08    152.03 o 
  13  -6   5      551.91      458.49    122.60 o 
 -12  -5   5       50.75       42.59     68.44 o 
 -11  -5   5      191.76      123.47     65.02 o 
 -10  -5   5       93.24      153.27     60.59 o 
  -9  -5   5     3117.52     2666.55    126.05 o 
  -8  -5   5     2045.83     2009.55     89.99 o 
  -7  -5   5     4246.00     4430.32    150.75 o 
  -6  -5   5      716.72      597.74     94.05 o 
  -5  -5   5       90.64      108.12     33.28 o 
  -4  -5   5     1774.74     1754.85     58.28 o 
  -3  -5   5     1462.59     1598.92     49.74 o 
  -2  -5   5      433.83      477.70     24.94 o 
  -1  -5   5     2604.79     3347.40     61.15 o 
   0  -5   5    17587.10    20151.91    241.85 o 
   1  -5   5        1.47       -2.73     11.59 o 
   2  -5   5    14716.29    14446.79    167.68 o 
   3  -5   5      667.37      773.62     22.68 o 
   4  -5   5     6185.34     5744.52     96.66 o 
   5  -5   5        8.34       13.12     19.20 o 
   6  -5   5       69.30       54.55     26.74 o 
   7  -5   5        4.16       -7.90     36.10 o 
   8  -5   5      287.66      265.25     44.40 o 
   9  -5   5     1670.03     1666.51     97.22 o 
  10  -5   5     4595.06     4456.46    225.42 o 
  11  -5   5     2100.31     2273.66    152.46 o 
  12  -5   5      956.44     1032.34    107.75 o 
  13  -5   5      820.24      754.80    105.72 o 
 -13  -4   5      188.96      216.44     78.33 o 
 -12  -4   5      958.37      865.55    158.40 o 
 -11  -4   5      274.53      232.08     92.20 o 
 -10  -4   5     2621.62     2519.10    123.73 o 
  -9  -4   5     4042.05     3953.73    266.90 o 
  -8  -4   5     8539.09     8236.11    197.64 o 
  -7  -4   5      605.38      590.52     62.76 o 
  -6  -4   5     5907.54     5820.09    118.82 o 
  -5  -4   5     2271.69     2206.35     63.52 o 
  -4  -4   5     3645.73     3893.07     86.38 o 
  -3  -4   5     1244.81     1285.07     42.11 o 
  -2  -4   5     2123.00     2287.93     46.62 o 
  -1  -4   5    49992.36    57603.39    585.86 o 
   0  -4   5        5.74       64.95     17.81 o 
   1  -4   5    13207.93    13294.56    157.98 o 
   2  -4   5       18.80       -3.67      9.82 o 
   3  -4   5    12153.84    11522.86    141.16 o 
   4  -4   5     1834.66     1609.44     48.83 o 
   5  -4   5     3364.28     3071.25    100.19 o 
   6  -4   5     1676.25     1581.48     59.70 o 
   7  -4   5     2144.98     2064.55     83.17 o 
   8  -4   5      778.68      681.16     56.39 o 
   9  -4   5     2605.21     2511.88    116.10 o 
  10  -4   5     5318.95     5506.81    228.85 o 
  11  -4   5      713.22      691.64     91.74 o 
  12  -4   5      770.70      654.78     96.33 o 
  13  -4   5      322.79      296.59     92.25 o 
 -13  -3   5     1145.79     1123.89    189.12 o 
 -12  -3   5      330.06      338.07     89.09 o 
 -11  -3   5     1077.37     1033.42     90.43 o 
 -10  -3   5     3097.44     3090.93    119.21 o 
  -9  -3   5     3687.15     3638.23    123.63 o 
  -8  -3   5     1892.50     1745.32     73.46 o 
  -7  -3   5     3902.38     3998.18    102.03 o 
  -6  -3   5      318.38      363.08     36.06 o 
  -5  -3   5    16489.42    16565.27    270.08 o 
  -4  -3   5      180.12      232.21     26.19 o 
  -3  -3   5     2272.76     2350.02     51.88 o 
  -2  -3   5    21570.03    22863.60    302.47 o 
  -1  -3   5     1226.52     1435.67     29.69 o 
   0  -3   5    19903.38    20804.28    250.19 o 
   1  -3   5      123.70      154.49     11.30 o 
   2  -3   5    11477.65    10995.64    112.24 o 
   3  -3   5    15003.72    14456.97    159.87 o 
   4  -3   5      174.91      155.62     20.57 o 
   5  -3   5     5480.61     4983.69     98.23 o 
   6  -3   5     2304.48     2313.64     64.28 o 
   7  -3   5       14.31      -27.34     29.43 o 
   8  -3   5     1019.44      946.31     69.95 o 
   9  -3   5     4551.95     4450.60    270.52 o 
  10  -3   5      436.66      434.53     77.94 o 
  11  -3   5     1039.61     1064.67    104.26 o 
  12  -3   5       69.21      -49.49     72.72 o 
  13  -3   5       40.14        7.47     78.59 o 
 -13  -2   5        5.48      -51.49     52.12 o 
 -12  -2   5       27.94       37.81     49.59 o 
 -11  -2   5      899.62     1053.08     78.16 o 
 -10  -2   5       10.28      -51.11     51.11 o 
  -9  -2   5      788.00      744.86     72.10 o 
  -8  -2   5     1490.72     1582.98    138.71 o 
  -7  -2   5     1734.64     1776.83     59.64 o 
  -6  -2   5     7359.40     7594.76    123.92 o 
  -5  -2   5       45.40       17.11     12.46 o 
  -4  -2   5      252.48      225.75     16.91 o 
  -3  -2   5      198.53      214.54     16.57 o 
  -2  -2   5    13526.73    14809.12    189.34 o 
  -1  -2   5     1222.95     1201.60     30.00 o 
   0  -2   5     7626.76     7855.64     97.39 o 
   1  -2   5     2914.28     2630.81     40.23 o 
   2  -2   5       87.46      100.27     11.94 o 
   3  -2   5     1285.34     1287.17     27.63 o 
   4  -2   5     3718.35     3165.13     53.64 o 
   5  -2   5      234.30      218.53     25.81 o 
   6  -2   5      118.81       53.13     24.50 o 
   7  -2   5       21.73       -3.03     28.89 o 
   8  -2   5      784.68      901.12     64.67 o 
   9  -2   5     1183.43     1122.09     72.63 o 
  10  -2   5      685.55      751.26     92.03 o 
  11  -2   5       62.30       94.89     70.02 o 
  12  -2   5      342.45      385.07     88.30 o 
  13  -2   5      400.72      223.92     93.91 o 
 -14  -1   5       13.45      -73.44     73.44 o 
 -13  -1   5     1192.13     1248.24    102.65 o 
 -12  -1   5      606.97      602.28     81.00 o 
 -11  -1   5     2152.55     2423.78    105.86 o 
 -10  -1   5        3.31       60.20     37.95 o 
  -9  -1   5      204.07      211.00     55.26 o 
  -8  -1   5       77.33       49.68     23.92 o 
  -7  -1   5     1076.05     1059.27     37.83 o 
  -6  -1   5     1140.90     1086.82     30.80 o 
  -5  -1   5      909.22      909.92     30.77 o 
  -4  -1   5     1158.62     1043.24     25.41 o 
  -3  -1   5    12933.38    12788.47    167.12 o 
  -2  -1   5    22565.99    23157.13    339.26 o 
  -1  -1   5    33418.68    34199.90    457.74 o 
   0  -1   5    12513.09    12357.46    163.21 o 
   1  -1   5      829.63      858.42     25.48 o 
   2  -1   5      405.89      475.35     18.89 o 
   3  -1   5     3224.37     2983.46     48.51 o 
   4  -1   5        6.59       33.14     11.68 o 
   5  -1   5      555.78      554.37     28.65 o 
   6  -1   5    14375.17    13579.46    190.25 o 
   7  -1   5        6.36      -36.18     55.45 o 
   8  -1   5    11193.77    11021.95    231.56 o 
   9  -1   5        2.10      -65.06     72.97 o 
  10  -1   5     3472.06     3671.81    162.85 o 
  11  -1   5      388.40      355.24     81.42 o 
  12  -1   5       91.86      118.27     82.54 o 
  13  -1   5      203.24      173.33     72.00 o 
 -14   0   5     2026.89     2262.96    132.67 o 
 -13   0   5      188.97      158.20     65.07 o 
 -12   0   5     5268.06     5728.90    373.07 o 
 -11   0   5       49.46       81.00     40.48 o 
 -10   0   5     2549.10     2590.11    105.95 o 
  -9   0   5      593.09      538.24     40.23 o 
  -8   0   5       96.69       84.49     19.62 o 
  -7   0   5       89.96       97.07     18.51 o 
  -6   0   5      628.11      577.85     26.01 o 
  -5   0   5      620.22      519.94     22.79 o 
  -4   0   5    14046.35    13840.64    204.84 o 
  -3   0   5    15358.20    15214.35    195.70 o 
  -2   0   5    44380.42    43604.93    532.98 o 
  -1   0   5    33886.46    31762.40    456.76 o 
   0   0   5     9270.73    10238.58    137.67 o 
   1   0   5     1277.41     1232.01     27.16 o 
   2   0   5     1242.61     1328.19     29.56 o 
   3   0   5       18.10       56.09     12.22 o 
   4   0   5       36.05       20.32     12.39 o 
   5   0   5    18243.11    17241.84    216.13 o 
   6   0   5      858.37      952.48     42.68 o 
   7   0   5    11676.51    11553.80    211.55 o 
   8   0   5      543.84      600.43     58.69 o 
   9   0   5    10682.96    10656.54    261.28 o 
  10   0   5       60.93      -54.93     64.36 o 
  11   0   5       55.42       44.16     56.90 o 
  12   0   5       79.21       17.62     60.43 o 
  13   0   5        0.37        5.54     75.66 o 
 -14   1   5        7.95      -94.78     94.78 o 
 -13   1   5     4058.23     4750.41    257.70 o 
 -12   1   5      142.37      161.52     59.03 o 
 -11   1   5      850.57      933.19    125.66 o 
 -10   1   5      277.94      242.40     39.88 o 
  -9   1   5      806.75      835.54     34.01 o 
  -8   1   5     1098.25     1105.12     38.12 o 
  -7   1   5     1196.16     1154.87     35.01 o 
  -6   1   5     3512.96     3436.76     88.03 o 
  -5   1   5    10669.95    10660.99    174.51 o 
  -4   1   5    13159.44    12545.43    199.47 o 
  -3   1   5    12699.25    12052.58    180.80 o 
  -2   1   5    25753.62    24829.76    328.68 o 
  -1   1   5    11661.27    10901.56    170.28 o 
   0   1   5      192.03      171.06     16.86 o 
   1   1   5    10826.87    10337.67    123.14 o 
   2   1   5       82.31      125.12     14.06 o 
   3   1   5     2019.23     1899.36     37.07 o 
   4   1   5      458.08      343.25     19.72 o 
   5   1   5      962.87      886.38     29.03 o 
   6   1   5     7021.73     6403.86    146.50 o 
   7   1   5      366.05      388.78     53.27 o 
   8   1   5     2554.10     2711.06    112.65 o 
   9   1   5       50.66      -45.49     45.49 o 
  10   1   5       15.93      -33.43     51.77 o 
  11   1   5      137.42      136.13     58.65 o 
  12   1   5       42.55       40.27     74.53 o 
  13   1   5       12.65      -40.91     74.99 o 
 -14   2   5      631.37      863.73    201.76 o 
 -13   2   5      677.62      269.28    216.75 o 
 -12   2   5      164.13      240.03    177.39 o 
 -11   2   5      126.63       77.66     48.74 o 
 -10   2   5       53.00       20.69     45.05 o 
  -9   2   5     2780.52     2700.73     81.03 o 
  -8   2   5        2.48       -1.95     28.38 o 
  -7   2   5        1.35        3.99     31.79 o 
  -6   2   5       32.64       22.39     32.13 o 
  -5   2   5     9381.07     8819.96    211.83 o 
  -4   2   5      208.74      267.15     19.20 o 
  -3   2   5     6760.30     6159.51    114.92 o 
  -2   2   5      307.98      290.65     19.24 o 
  -1   2   5      413.61      366.48     18.89 o 
   0   2   5     2835.56     2637.03     52.74 o 
   1   2   5    10455.99     9920.65    125.52 o 
   2   2   5     2109.10     2122.21     40.44 o 
   3   2   5     1036.06     1130.57     28.87 o 
   4   2   5     3257.86     3001.18     56.23 o 
   5   2   5     1424.04     1393.38     40.99 o 
   6   2   5     3167.11     2982.89     79.74 o 
   7   2   5       34.40      -26.57     30.43 o 
   8   2   5        0.98       49.67     33.65 o 
   9   2   5      629.43      540.43     63.88 o 
  10   2   5     1992.72     2109.31    121.42 o 
  11   2   5        4.93       32.46     69.63 o 
  12   2   5      674.30      696.63     99.70 o 
  13   2   5       28.38       49.79     83.87 o 
 -14   3   5      673.87      654.47    243.76 o 
 -13   3   5       71.06      188.47    192.35 o 
 -12   3   5       29.05       -7.25    160.03 o 
 -11   3   5      235.66      273.89     60.41 o 
 -10   3   5     1025.17     1050.73     56.04 o 
  -9   3   5     1698.30     1513.08     63.19 o 
  -8   3   5     3206.64     3043.75    118.03 o 
  -7   3   5     2954.84     3009.40    240.69 o 
  -6   3   5     1155.62     1154.93    126.37 o 
  -5   3   5    10209.63     9694.32    231.13 o 
  -4   3   5      410.17      390.85     17.70 o 
  -3   3   5    15139.41    14931.70    223.15 o 
  -2   3   5     3046.84     2923.58     56.34 o 
  -1   3   5      143.63      136.59     19.93 o 
   0   3   5     7013.26     6431.91    110.76 o 
   1   3   5     1225.99     1285.53     30.95 o 
   2   3   5    10024.21     9479.80    118.27 o 
   3   3   5     3573.65     3535.45     55.69 o 
   4   3   5     4064.24     3982.27     60.22 o 
   5   3   5    12933.08    12834.71    172.19 o 
   6   3   5     1019.29     1188.94     64.85 o 
   7   3   5       11.65      -24.23     54.24 o 
   8   3   5     1208.63     1198.93     79.45 o 
   9   3   5     1596.35     1473.47    141.62 o 
  10   3   5      520.50      493.74     83.81 o 
  11   3   5      769.97      687.31    116.92 o 
  12   3   5      578.46      320.55     91.56 o 
 -14   4   5      977.73     1268.23    274.23 o 
 -13   4   5      186.65      221.79    195.86 o 
 -12   4   5      804.91      776.08    208.08 o 
 -11   4   5      353.06      402.56    115.87 o 
 -10   4   5      541.08      422.98     41.53 o 
  -9   4   5      376.96      432.02     42.85 o 
  -8   4   5     4620.12     4340.74    110.68 o 
  -7   4   5       86.92      131.62     48.79 o 
  -6   4   5    32709.58    31435.16    967.47 o 
  -5   4   5       19.86       54.72     14.63 o 
  -4   4   5     9656.00     9694.55    154.84 o 
  -3   4   5      374.67      402.54     25.04 o 
  -2   4   5     1073.08     1045.95     28.94 o 
  -1   4   5     2134.08     1902.47     41.89 o 
   0   4   5      227.97      228.73     19.65 o 
   1   4   5    10197.17     9762.81    121.02 o 
   2   4   5     4919.58     4993.86     73.80 o 
   3   4   5    14470.04    14268.23    193.79 o 
   4   4   5     7857.77     7424.84     97.59 o 
   5   4   5    16353.01    15634.97    256.04 o 
   6   4   5      307.68      286.16     45.29 o 
   7   4   5      285.51      284.73     50.78 o 
   8   4   5      123.55       24.96     51.71 o 
   9   4   5      584.10      537.85     72.92 o 
  10   4   5      587.29      474.82     85.77 o 
  11   4   5      291.61      354.58     94.57 o 
  12   4   5      192.59      227.38     94.29 o 
 -14   5   5      184.42      490.84    223.75 o 
 -13   5   5      175.07      133.23    131.95 o 
 -12   5   5       30.34      -37.35    147.70 o 
 -11   5   5       11.31      -67.68     67.68 o 
 -10   5   5       70.73       38.36     35.23 o 
  -9   5   5     2562.99     2607.89     87.39 o 
  -8   5   5      655.46      658.63     57.23 o 
  -7   5   5    10028.15     9347.64    188.85 o 
  -6   5   5     1457.95     1384.64     42.89 o 
  -5   5   5     8647.45     8478.53    148.47 o 
  -4   5   5      523.02      475.66     27.36 o 
  -3   5   5      670.15      702.90     41.89 o 
  -2   5   5      488.53      560.52     24.46 o 
  -1   5   5      755.14      746.75     28.74 o 
   0   5   5      626.53      591.66     25.41 o 
   1   5   5     1562.33     1525.61     36.65 o 
   2   5   5     7194.83     6873.37     90.52 o 
   3   5   5     3756.81     3591.95     62.65 o 
   4   5   5    14783.01    14392.65    187.92 o 
   5   5   5      872.79      887.45     63.79 o 
   6   5   5      613.82      556.46     76.64 o 
   7   5   5       21.96       54.20     49.63 o 
   8   5   5      442.06      346.28     70.47 o 
   9   5   5      122.36       50.68     68.83 o 
  10   5   5        2.98        1.97     79.15 o 
  11   5   5       12.75      223.30     88.44 o 
 -13   6   5       57.29      248.92    192.07 o 
 -12   6   5      319.19      317.24    181.50 o 
 -11   6   5       33.14       -2.90     57.62 o 
 -10   6   5       68.09       68.45     56.12 o 
  -9   6   5      297.87      262.28     49.96 o 
  -8   6   5      853.33      830.40     48.60 o 
  -7   6   5      771.69      782.32     34.78 o 
  -6   6   5     1132.07     1094.16     44.35 o 
  -5   6   5        5.25       -7.40     23.76 o 
  -4   6   5      130.24      127.55     24.00 o 
  -3   6   5     5367.86     5030.15     83.82 o 
  -2   6   5     2355.09     2367.07     49.28 o 
  -1   6   5     1224.57     1154.19     37.34 o 
   0   6   5      330.45      276.83     22.99 o 
   1   6   5      898.66      884.39     31.18 o 
   2   6   5       51.14       10.82     19.46 o 
   3   6   5     4349.83     4312.53     78.21 o 
   4   6   5      116.51       70.79     34.52 o 
   5   6   5       86.44      130.17     45.73 o 
   6   6   5       49.85       34.39     43.65 o 
   7   6   5     2617.30     2843.33    124.97 o 
   8   6   5       98.81       76.85     62.04 o 
   9   6   5     1601.65     1686.02    196.26 o 
  10   6   5        2.03      100.10     71.84 o 
  11   6   5        1.20        4.03     99.93 o 
 -13   7   5      839.85     1138.99    259.00 o 
 -12   7   5      194.81       27.78    172.88 o 
 -11   7   5      844.92      932.63     95.34 o 
 -10   7   5      767.96      802.95     85.16 o 
  -9   7   5        2.07      -22.72     45.38 o 
  -8   7   5     1873.65     1831.99     81.06 o 
  -7   7   5      459.95      401.80     55.14 o 
  -6   7   5       13.82        3.73     24.48 o 
  -5   7   5     1931.32     1752.71     76.10 o 
  -4   7   5     6712.61     6381.30    138.80 o 
  -3   7   5     6391.50     6122.65    123.85 o 
  -2   7   5    11362.29    11068.41    159.69 o 
  -1   7   5       30.54        4.03     19.53 o 
   0   7   5      344.04      351.85     25.97 o 
   1   7   5     9197.97     9175.21    132.23 o 
   2   7   5        6.28        5.65     27.88 o 
   3   7   5     2724.43     2531.22     71.81 o 
   4   7   5     1836.01     1936.56    101.16 o 
   5   7   5        8.09       25.88     55.02 o 
   6   7   5     3734.84     3961.43    212.71 o 
   7   7   5     1277.49     1348.17    128.01 o 
   8   7   5     4919.37     5221.33    222.68 o 
   9   7   5        2.10       59.26     98.02 o 
  10   7   5      543.38      557.69    137.51 o 
 -13   8   5       44.77      -48.49    175.01 o 
 -12   8   5      851.12     1097.05    109.97 o 
 -11   8   5      299.31      191.20     76.25 o 
 -10   8   5     2966.06     3318.72    138.23 o 
  -9   8   5     2745.50     2747.39    106.89 o 
  -8   8   5     2006.91     2098.05     94.68 o 
  -7   8   5      990.15      931.34     87.86 o 
  -6   8   5     3060.25     3096.94     98.47 o 
  -5   8   5     2267.55     2150.29     82.70 o 
  -4   8   5     1913.88     1861.07     66.35 o 
  -3   8   5     9959.05     9519.16    175.59 o 
  -2   8   5      475.17      482.25     40.97 o 
  -1   8   5       72.73       30.79     25.34 o 
   0   8   5     7305.69     7001.47    126.98 o 
   1   8   5      336.49      337.43     40.65 o 
   2   8   5     6422.79     6583.22    137.07 o 
   3   8   5     1110.72     1285.79     60.86 o 
   4   8   5      422.80      572.42    125.16 o 
   5   8   5     2965.04     2708.88    151.35 o 
   6   8   5      957.04      807.10    110.17 o 
   7   8   5     2803.19     2932.36    167.76 o 
   8   8   5      186.69      120.38    182.31 o 
   9   8   5     1977.15     2492.27    185.40 o 
 -12   9   5        7.71      -95.73     95.73 o 
 -11   9   5     1361.85     1485.33    159.57 o 
 -10   9   5      994.74     1092.29     72.17 o 
  -9   9   5     3152.87     3433.01    127.25 o 
  -8   9   5      602.03      589.13     62.56 o 
  -7   9   5     1372.27     1435.22    109.67 o 
  -6   9   5      348.69      359.16     47.44 o 
  -5   9   5       28.46       32.68     34.33 o 
  -4   9   5     1581.69     1594.36     64.60 o 
  -3   9   5     2068.32     1950.30     71.60 o 
  -2   9   5     1574.15     1524.44     64.62 o 
  -1   9   5     3530.19     3351.54     83.10 o 
   0   9   5      127.60      114.12     34.51 o 
   1   9   5     7487.87     7609.82    155.56 o 
   2   9   5      422.44      383.76     44.62 o 
   3   9   5      800.10      980.05    105.13 o 
   4   9   5      160.22      105.70     78.04 o 
   5   9   5      805.80      862.87    131.38 o 
   6   9   5        1.27       15.71     82.29 o 
   7   9   5      687.95      800.06    120.10 o 
   8   9   5      410.43      901.19    146.81 o 
   9   9   5       86.95      318.22    325.22 o 
 -11  10   5       36.55       17.81     45.00 o 
 -10  10   5      906.45     1133.09     82.59 o 
  -9  10   5       95.90       40.45     46.56 o 
  -8  10   5       57.27       29.93     36.41 o 
  -7  10   5       68.53       63.21     58.04 o 
  -6  10   5     1350.75     1265.76     75.20 o 
  -5  10   5       14.08       -6.49     33.66 o 
  -4  10   5     2529.55     2333.19     93.03 o 
  -3  10   5      359.78      282.00     42.06 o 
  -2  10   5       23.36       -2.12     31.69 o 
  -1  10   5       17.66       17.05     33.54 o 
   0  10   5     2388.20     2083.65     79.78 o 
   1  10   5      135.43       92.64     39.14 o 
   2  10   5        4.03       76.52     59.01 o 
   3  10   5      687.14      771.25    101.55 o 
   4  10   5     1550.04     1733.18    137.91 o 
   5  10   5      898.87      853.95    114.65 o 
   6  10   5      335.87      523.04    106.48 o 
   7  10   5       60.79      180.46     98.06 o 
   8  10   5        1.83      146.64    130.92 o 
 -11  11   5        8.76       -8.44     54.77 o 
 -10  11   5       17.95       13.80     56.22 o 
  -9  11   5       62.26       99.98     53.09 o 
  -8  11   5        6.93      -21.57     49.31 o 
  -7  11   5     3791.09     4146.04    137.19 o 
  -6  11   5      174.85      140.07     49.09 o 
  -5  11   5     4975.62     4765.33    146.70 o 
  -4  11   5      211.34      179.25     45.04 o 
  -3  11   5     2295.88     2179.10     85.03 o 
  -2  11   5      117.69      113.71     39.35 o 
  -1  11   5       82.10       72.02     38.62 o 
   0  11   5      160.16      117.54     48.36 o 
   1  11   5      791.14      757.75     68.89 o 
   2  11   5     2093.94     2145.91    164.39 o 
   3  11   5     1707.77     1769.70    141.58 o 
   4  11   5     4960.09     4783.14    372.27 o 
   5  11   5      717.76      738.45    117.76 o 
   6  11   5      661.69      632.24    177.77 o 
   7  11   5      478.73      341.53    185.05 o 
 -10  12   5      544.56      598.49     90.00 o 
  -9  12   5        2.12       -9.92     80.90 o 
  -8  12   5     2217.91     2225.31    141.46 o 
  -7  12   5      342.91      339.74     89.87 o 
  -6  12   5     2675.08     2764.68    131.36 o 
  -5  12   5       88.05       23.15     46.03 o 
  -4  12   5     4095.46     4020.56    126.06 o 
  -3  12   5      201.44      165.19     45.08 o 
  -2  12   5     1292.86     1227.65    126.28 o 
  -1  12   5       78.71       86.87     49.97 o 
   0  12   5      789.55      769.54     71.83 o 
   1  12   5     1673.74     1691.67    158.09 o 
   2  12   5      238.00      174.41     91.11 o 
   3  12   5     6502.20     6307.84    269.84 o 
   4  12   5      188.39      188.82    188.16 o 
   5  12   5     1019.43     1400.79    177.97 o 
  -8  13   5      371.05      321.71     86.41 o 
  -7  13   5      595.41      611.61     96.41 o 
  -6  13   5      423.02      402.85     96.59 o 
  -5  13   5      974.74      843.31     91.34 o 
  -4  13   5      183.24      120.76     55.31 o 
  -3  13   5      942.98      826.50     80.96 o 
  -2  13   5      546.15      473.27     66.78 o 
  -1  13   5      711.88      564.37     71.23 o 
   0  13   5       48.38       96.65     55.88 o 
   1  13   5      111.28      168.53     86.22 o 
   2  13   5     2259.14     2036.94    221.52 o 
   3  13   5       83.25       77.66     89.12 o 
  -6  14   5        1.67      -62.27     86.09 o 
  -5  14   5       42.54      -49.25     63.88 o 
  -4  14   5      189.01      162.23     70.62 o 
  -3  14   5      507.81      427.17     85.97 o 
  -2  14   5       54.21      -31.08     65.96 o 
  -1  14   5       71.90       97.63     64.80 o 
   0  14   5      686.47      468.82    104.30 o 
   1  14   5       35.81        9.94    111.50 o 
  -2 -15   6      297.54      617.49    205.47 o 
  -1 -15   6      891.86      822.74    119.53 o 
   0 -15   6       88.93       38.07    109.46 o 
   1 -15   6      617.69      515.00    125.52 o 
   2 -15   6      312.25      386.94    114.94 o 
   3 -15   6      302.85      330.72    123.13 o 
   4 -15   6     3308.49     2879.98    203.00 o 
   5 -15   6      131.13      131.05     77.50 o 
  -4 -14   6      902.89     1262.23    164.56 o 
  -3 -14   6       80.72      202.35    223.14 o 
  -2 -14   6        1.70       95.55     81.69 o 
  -1 -14   6     1014.28      962.91    114.60 o 
   0 -14   6       91.83      119.61     80.76 o 
   1 -14   6      711.33      548.84    118.80 o 
   2 -14   6        3.35      -63.86    142.93 o 
   3 -14   6      713.77      565.02    118.83 o 
   4 -14   6      187.06      200.16     65.90 o 
   5 -14   6     1748.94     1724.77    115.66 o 
   6 -14   6       98.55       -7.41     71.92 o 
   7 -14   6      176.91      241.30     96.78 o 
   8 -14   6      198.66       88.42    164.20 o 
  -6 -13   6     1481.83     1651.09    298.68 o 
  -5 -13   6      322.29      303.32    119.67 o 
  -4 -13   6      137.78       94.21    133.63 o 
  -3 -13   6       35.43      140.70     78.26 o 
  -2 -13   6     1384.46     1424.90    130.20 o 
  -1 -13   6       27.62       41.17     89.00 o 
   0 -13   6     3214.45     3382.78    164.85 o 
   1 -13   6      843.39      803.73     96.47 o 
   2 -13   6       36.73        6.56     83.10 o 
   3 -13   6     3356.35     3155.47    132.16 o 
   4 -13   6       84.36        8.75     51.65 o 
   5 -13   6     1645.80     1606.67    106.24 o 
   6 -13   6      951.65      872.98    114.77 o 
   7 -13   6      111.55      182.22     75.78 o 
   8 -13   6     1053.61     1085.62    115.44 o 
   9 -13   6      447.71      405.32     92.69 o 
  -7 -12   6     2323.10     2335.55    200.68 o 
  -6 -12   6     5934.46     5491.71    282.74 o 
  -5 -12   6      173.68      308.04    115.51 o 
  -4 -12   6      720.06     1034.09    199.92 o 
  -3 -12   6      531.23      663.86     94.66 o 
  -2 -12   6        8.93        6.68     65.02 o 
  -1 -12   6     2161.06     2541.15    140.18 o 
   0 -12   6     2442.04     2577.59    138.43 o 
   1 -12   6     1332.02     1395.21    107.03 o 
   2 -12   6     6944.06     7473.40    202.94 o 
   3 -12   6     3002.59     2627.15    116.05 o 
   4 -12   6     2736.38     2548.35    117.08 o 
   5 -12   6     1313.45     1082.25     87.32 o 
   6 -12   6      205.27      242.07     76.91 o 
   7 -12   6     1205.14     1147.16    108.96 o 
   8 -12   6      231.94      149.89     77.54 o 
   9 -12   6      384.71      382.60    103.10 o 
  10 -12   6        7.42        9.13     74.28 o 
  -8 -11   6      293.89      297.41    155.61 o 
  -7 -11   6     5732.07     5805.20    406.15 o 
  -6 -11   6      142.82      219.27    114.34 o 
  -5 -11   6     1877.03     2338.92    315.30 o 
  -4 -11   6       10.50       60.16     67.57 o 
  -3 -11   6      169.55      228.35     72.38 o 
  -2 -11   6      210.86      206.62     69.19 o 
  -1 -11   6     2448.78     2573.28    135.16 o 
   0 -11   6     1983.91     2264.62    140.46 o 
   1 -11   6     9280.11    10468.37    303.42 o 
   2 -11   6     2368.75     2266.40     92.83 o 
   3 -11   6     7713.61     7815.75    203.30 o 
   4 -11   6     1402.97     1233.16    127.57 o 
   5 -11   6      788.40      724.53    120.56 o 
   6 -11   6      230.62      262.52    166.35 o 
   7 -11   6       89.69       50.04     76.38 o 
   8 -11   6        6.37      -56.69     56.69 o 
   9 -11   6        0.87      -12.65     64.10 o 
  10 -11   6      777.50      737.13     98.68 o 
  11 -11   6       13.15      -93.67     93.67 o 
  -9 -10   6       24.95       94.44    105.27 o 
  -8 -10   6     3149.85     2813.48    154.84 o 
  -7 -10   6       75.59      125.89     81.90 o 
  -6 -10   6     1056.18     1056.39     99.49 o 
  -5 -10   6      222.54      309.88     67.33 o 
  -4 -10   6     1521.24     1420.36     87.95 o 
  -3 -10   6      360.09      459.94     77.84 o 
  -2 -10   6      223.63      185.83     64.46 o 
  -1 -10   6      905.68     1127.29     99.10 o 
   0 -10   6     1145.20     1270.21    105.59 o 
   1 -10   6     1482.27     1749.69     85.37 o 
   2 -10   6     1075.31     1188.74     66.31 o 
   3 -10   6     2032.53     1719.59     86.28 o 
   4 -10   6      192.46      193.30     49.55 o 
   5 -10   6     1346.82     1143.54     91.89 o 
   6 -10   6        1.80      -44.48     44.48 o 
   7 -10   6     1357.11     1289.19    101.01 o 
   8 -10   6        5.47      -17.24     57.57 o 
   9 -10   6       28.00      -16.04     60.05 o 
  10 -10   6       11.59      -25.83     65.44 o 
  11 -10   6      714.95      689.48    130.26 o 
 -10  -9   6      485.67      471.42     93.24 o 
  -9  -9   6      267.38      329.96     82.72 o 
  -8  -9   6      666.31      685.35     90.31 o 
  -7  -9   6      188.93      208.63     67.28 o 
  -6  -9   6      287.50      344.95     56.13 o 
  -5  -9   6     5282.21     5476.12    158.65 o 
  -4  -9   6     5024.98     5067.46    165.27 o 
  -3  -9   6     4042.94     4073.05    178.04 o 
  -2  -9   6      205.36      152.01     45.33 o 
  -1  -9   6     3066.74     3431.04    121.31 o 
   0  -9   6     3347.41     3852.23    101.51 o 
   1  -9   6     1149.46     1318.55     66.83 o 
   2  -9   6     1122.27     1210.67     63.84 o 
   3  -9   6     2450.31     2353.44     96.19 o 
   4  -9   6     4354.84     4243.36    131.85 o 
   5  -9   6      232.22      138.71     54.81 o 
   6  -9   6     7686.77     7320.31    217.71 o 
   7  -9   6      206.26      109.38     59.69 o 
   8  -9   6      677.81      706.90    156.72 o 
   9  -9   6      811.03      750.22    109.16 o 
  10  -9   6       20.22      -13.02     66.48 o 
  11  -9   6      635.31      512.10    147.06 o 
  12  -9   6      196.29       17.00    175.14 o 
 -11  -8   6     1840.00     1903.68    138.80 o 
 -10  -8   6       70.08       71.89    124.22 o 
  -9  -8   6     2260.18     2049.64    165.00 o 
  -8  -8   6     1204.39     1098.49    162.59 o 
  -7  -8   6       10.92       48.58     54.17 o 
  -6  -8   6     4389.48     4096.40    237.55 o 
  -5  -8   6     1751.06     1837.68     88.88 o 
  -4  -8   6     3189.71     3152.22    111.85 o 
  -3  -8   6      868.81      886.02     64.82 o 
  -2  -8   6     7746.24     8315.98    196.45 o 
  -1  -8   6     3260.76     3957.84     91.06 o 
   0  -8   6    13156.91    15219.59    210.76 o 
   1  -8   6      183.14      183.83     27.59 o 
   2  -8   6     4977.25     5254.59     91.62 o 
   3  -8   6     5303.51     4981.02     98.15 o 
   4  -8   6      329.93      304.93     36.33 o 
   5  -8   6    13879.89    13459.23    242.29 o 
   6  -8   6       72.88       72.47     49.60 o 
   7  -8   6     5383.54     5160.85    173.00 o 
   8  -8   6      932.10      987.04     85.15 o 
   9  -8   6     1640.75     1655.25    108.09 o 
  10  -8   6     2376.71     2236.39    154.66 o 
  11  -8   6      644.18      384.80    127.15 o 
  12  -8   6       98.93      131.65     91.03 o 
 -11  -7   6      175.21      218.91     78.50 o 
 -10  -7   6     2641.26     2505.70    141.83 o 
  -9  -7   6     1461.04     1390.25    141.99 o 
  -8  -7   6       69.51       59.59     66.71 o 
  -7  -7   6     1268.65     1195.33    111.52 o 
  -6  -7   6     1014.53     1079.65     85.16 o 
  -5  -7   6     1264.92     1241.07     72.99 o 
  -4  -7   6     1767.48     1799.83     82.53 o 
  -3  -7   6     1142.76     1164.57     67.89 o 
  -2  -7   6       15.54       28.35     31.79 o 
  -1  -7   6    30058.24    34893.16    466.31 o 
   0  -7   6      409.91      447.68     27.14 o 
   1  -7   6     5308.00     5592.54     82.26 o 
   2  -7   6      666.18      626.35     28.12 o 
   3  -7   6        1.19       -1.65     17.69 o 
   4  -7   6     2771.25     2596.25     71.42 o 
   5  -7   6       10.26      -39.11     39.11 o 
   6  -7   6     3471.16     3401.75    113.10 o 
   7  -7   6     1151.00     1129.88     70.88 o 
   8  -7   6     1425.98     1496.41     82.34 o 
   9  -7   6     2288.11     2276.26    119.64 o 
  10  -7   6      965.27      602.34     98.65 o 
  11  -7   6      588.83      658.84    108.87 o 
  12  -7   6      327.35      348.08     95.27 o 
  13  -7   6      380.50      311.55    108.54 o 
 -12  -6   6      475.02      330.82     86.30 o 
 -11  -6   6     1330.50     1415.69    135.06 o 
 -10  -6   6      239.30      275.50     72.19 o 
  -9  -6   6      160.34      151.26     59.83 o 
  -8  -6   6      189.98      137.57     60.80 o 
  -7  -6   6      455.83      449.60     68.86 o 
  -6  -6   6       53.35       14.57     35.20 o 
  -5  -6   6      902.79      895.11     61.58 o 
  -4  -6   6        9.41      -19.49     29.13 o 
  -3  -6   6      589.34      652.41     37.28 o 
  -2  -6   6    11800.81    13166.25    191.66 o 
  -1  -6   6     2599.80     3239.44     60.92 o 
   0  -6   6     3827.39     4133.80     69.53 o 
   1  -6   6      236.82      270.43     20.22 o 
   2  -6   6     3486.21     3363.40     56.53 o 
   3  -6   6      346.46      330.93     20.47 o 
   4  -6   6     5517.77     5225.37    142.57 o 
   5  -6   6      302.58      330.47     52.83 o 
   6  -6   6       45.61       27.11     35.88 o 
   7  -6   6       60.84       44.61     36.49 o 
   8  -6   6      397.95      367.21     52.49 o 
   9  -6   6      711.56      816.89     77.97 o 
  10  -6   6       78.90      -13.84     68.47 o 
  11  -6   6      298.60      243.50    140.88 o 
  12  -6   6      217.90      183.16     92.90 o 
  13  -6   6      755.99      766.26    196.61 o 
 -12  -5   6        9.36        4.44     62.21 o 
 -11  -5   6      126.74      103.66     65.06 o 
 -10  -5   6       11.78       36.39     53.88 o 
  -9  -5   6      563.37      595.86     73.37 o 
  -8  -5   6      289.66      333.71     59.56 o 
  -7  -5   6     6175.43     6448.76    247.74 o 
  -6  -5   6      603.63      628.44     53.11 o 
  -5  -5   6     2275.31     2182.58     83.67 o 
  -4  -5   6      115.83       84.17     23.97 o 
  -3  -5   6      664.70      629.21     36.37 o 
  -2  -5   6        9.01        2.47     15.23 o 
  -1  -5   6        6.11      -12.83     12.83 o 
   0  -5   6     1145.39     1369.25     37.02 o 
   1  -5   6    12085.29    12561.03    141.66 o 
   2  -5   6     7024.34     7085.75     88.22 o 
   3  -5   6    16741.57    16733.82    190.04 o 
   4  -5   6     6557.23     6373.13    129.33 o 
   5  -5   6     2726.75     2513.22     73.86 o 
   6  -5   6      564.51      597.84     66.92 o 
   7  -5   6        9.17       -2.68     33.58 o 
   8  -5   6      132.36       97.80     41.14 o 
   9  -5   6      391.42      449.31     66.68 o 
  10  -5   6     2809.34     2819.97    179.78 o 
  11  -5   6       54.16       45.28     76.40 o 
  12  -5   6     2066.61     2040.64    166.14 o 
  13  -5   6       32.04      -38.12    162.90 o 
 -13  -4   6     1003.48      924.44     99.01 o 
 -12  -4   6      132.18       84.42     65.69 o 
 -11  -4   6     1108.36     1106.44    115.21 o 
 -10  -4   6     1888.85     1912.78    155.51 o 
  -9  -4   6      639.49      799.10     77.36 o 
  -8  -4   6    16150.28    16204.88    378.70 o 
  -7  -4   6        2.16       -0.64     30.87 o 
  -6  -4   6     9049.96     8790.04    163.71 o 
  -5  -4   6     7819.56     7575.51    167.91 o 
  -4  -4   6      306.03      287.15     61.94 o 
  -3  -4   6     8344.89     8802.77    157.10 o 
  -2  -4   6     2763.20     2930.81     58.76 o 
  -1  -4   6       99.28       80.69     12.84 o 
   0  -4   6     5857.23     5680.39     74.26 o 
   1  -4   6     7782.36     8195.19     90.64 o 
   2  -4   6    18281.98    17842.18    185.16 o 
   3  -4   6     7196.03     6757.77     80.18 o 
   4  -4   6     5430.49     5145.15     82.49 o 
   5  -4   6      174.20      136.92     26.75 o 
   6  -4   6     3107.56     2861.88     89.66 o 
   7  -4   6       10.77       15.92     52.60 o 
   8  -4   6     1278.92     1354.00     89.87 o 
   9  -4   6     2439.86     2246.11    114.67 o 
  10  -4   6       51.99       71.47     71.53 o 
  11  -4   6     3810.31     3970.76    173.19 o 
  12  -4   6       95.98       45.99    109.88 o 
  13  -4   6     2130.12     2221.09    153.31 o 
 -13  -3   6       49.24      158.17     68.19 o 
 -12  -3   6     1158.93     1314.06    293.70 o 
 -11  -3   6      704.57      892.28     89.21 o 
 -10  -3   6       94.50       61.60     47.88 o 
  -9  -3   6     4797.53     4511.67    149.22 o 
  -8  -3   6        9.17      -35.69     35.69 o 
  -7  -3   6     6546.08     6356.98    155.57 o 
  -6  -3   6     2676.39     2549.85     76.35 o 
  -5  -3   6     3797.04     3807.10     79.87 o 
  -4  -3   6     5115.92     4815.00     83.51 o 
  -3  -3   6     6846.93     7776.09    119.29 o 
  -2  -3   6     5966.25     6759.58    100.21 o 
  -1  -3   6     5614.19     5819.52     75.34 o 
   0  -3   6     7828.24     7808.93    106.90 o 
   1  -3   6     6020.27     5746.31     70.91 o 
   2  -3   6    18810.00    18103.94    186.70 o 
   3  -3   6     5995.68     5426.05     64.20 o 
   4  -3   6      125.28      125.47     15.39 o 
   5  -3   6     8913.54     8275.98    146.86 o 
   6  -3   6     2527.35     2268.93     78.90 o 
   7  -3   6     2344.90     2206.39     81.88 o 
   8  -3   6      359.48      336.22     56.57 o 
   9  -3   6      109.31      158.42     52.16 o 
  10  -3   6     2168.72     2062.35    129.85 o 
  11  -3   6      503.92      594.65     94.39 o 
  12  -3   6      625.54      543.73    112.68 o 
  13  -3   6       79.07      -13.09     84.69 o 
 -13  -2   6      477.93      453.52     72.53 o 
 -12  -2   6        3.31        3.33     59.41 o 
 -11  -2   6      228.63      222.55     52.49 o 
 -10  -2   6      178.09      183.90     48.76 o 
  -9  -2   6     1168.62     1259.78     75.44 o 
  -8  -2   6      412.09      387.74     60.48 o 
  -7  -2   6        2.66      -21.97     21.97 o 
  -6  -2   6      324.78      326.45     23.97 o 
  -5  -2   6     4556.78     4217.47     71.26 o 
  -4  -2   6      789.29      778.40     28.31 o 
  -3  -2   6     2497.01     2516.24     49.32 o 
  -2  -2   6        9.92       16.49     11.60 o 
  -1  -2   6     3314.22     3172.26     58.42 o 
   0  -2   6     2495.56     2431.70     43.64 o 
   1  -2   6    13348.41    13201.40    147.90 o 
   2  -2   6     3802.08     3839.72     55.21 o 
   3  -2   6       21.75       -3.87     10.79 o 
   4  -2   6     2397.21     2344.73     39.32 o 
   5  -2   6     2342.49     2156.35     63.99 o 
   6  -2   6     2242.45     1969.27     82.24 o 
   7  -2   6       41.37       46.93     38.62 o 
   8  -2   6      126.27      105.63     45.04 o 
   9  -2   6      148.69       93.56     68.37 o 
  10  -2   6     1403.44     1369.56    114.09 o 
  11  -2   6        3.19      -66.69     66.69 o 
  12  -2   6      477.38      515.15     98.95 o 
  13  -2   6       42.97      -31.94     84.96 o 
 -14  -1   6      156.47      179.18     71.45 o 
 -13  -1   6        1.30        1.78    103.46 o 
 -12  -1   6     1149.25     1335.11    128.49 o 
 -11  -1   6       24.47       31.24     68.89 o 
 -10  -1   6     4776.29     4846.69    142.03 o 
  -9  -1   6     1121.97     1322.24     74.70 o 
  -8  -1   6      250.72      206.37     31.73 o 
  -7  -1   6      481.87      476.48     24.40 o 
  -6  -1   6     1842.27     1731.98     39.55 o 
  -5  -1   6       15.19        2.73     11.45 o 
  -4  -1   6     1823.27     1679.08     41.72 o 
  -3  -1   6     6708.42     6666.41    110.07 o 
  -2  -1   6     2079.02     1990.51     49.09 o 
  -1  -1   6    30994.56    29873.14    406.12 o 
   0  -1   6      859.58      932.50     27.31 o 
   1  -1   6    26434.57    25755.59    303.27 o 
   2  -1   6     1344.96     1489.94     33.23 o 
   3  -1   6     1933.77     1858.06     37.62 o 
   4  -1   6      714.48      595.94     30.89 o 
   5  -1   6        7.98      -16.13     17.48 o 
   6  -1   6      833.80      765.50     39.65 o 
   7  -1   6      823.27      829.09     65.23 o 
   8  -1   6     2030.88     2125.96     92.56 o 
   9  -1   6     7296.68     7542.53    240.95 o 
  10  -1   6     2828.21     2857.40    148.64 o 
  11  -1   6     1112.19      908.44    107.26 o 
  12  -1   6      638.40      793.12    112.42 o 
  13  -1   6       17.35     -100.80    100.80 o 
 -14   0   6        1.07      -51.50     51.50 o 
 -13   0   6     2048.68     2288.25    240.20 o 
 -12   0   6      791.75      790.73     82.53 o 
 -11   0   6     3033.28     3206.14    137.81 o 
 -10   0   6     2275.50     2479.93     87.39 o 
  -9   0   6     4522.24     4559.69    118.35 o 
  -8   0   6      765.71      710.87     28.66 o 
  -7   0   6     1473.54     1389.66     35.90 o 
  -6   0   6       76.45       63.65     15.94 o 
  -5   0   6       11.71       -2.31     11.78 o 
  -4   0   6     2462.92     2351.24     51.21 o 
  -3   0   6      638.01      583.53     23.98 o 
  -2   0   6    62632.32    60674.05    782.99 o 
  -1   0   6     1462.59     1570.58     44.37 o 
   0   0   6     8605.42     7364.97     99.76 o 
   1   0   6      372.30      398.95     18.23 o 
   2   0   6     5524.06     5138.05     70.02 o 
   3   0   6     2344.45     2313.00     44.15 o 
   4   0   6      664.85      644.47     24.74 o 
   5   0   6      528.72      522.35     23.96 o 
   6   0   6      905.53      933.77     57.72 o 
   7   0   6     1368.30     1543.76     80.28 o 
   8   0   6     7037.36     6995.10    171.33 o 
   9   0   6    10819.42    10858.04    267.72 o 
  10   0   6     1493.60     1425.59    119.95 o 
  11   0   6      896.28      723.53    139.93 o 
  12   0   6       53.84      -58.33     58.33 o 
  13   0   6       99.67      113.94     81.82 o 
 -14   1   6      968.56     1348.21    233.01 o 
 -13   1   6     1064.29     1425.16    289.12 o 
 -12   1   6     1389.36     1641.64    114.12 o 
 -11   1   6     1477.71     1587.48    107.81 o 
 -10   1   6     3082.48     3273.87    103.68 o 
  -9   1   6      188.94      188.55     28.57 o 
  -8   1   6     1777.48     1736.59     48.04 o 
  -7   1   6      426.04      403.95     23.36 o 
  -6   1   6     3908.65     3593.57     90.87 o 
  -5   1   6       44.69       61.97     12.86 o 
  -4   1   6        8.11      -13.06     13.06 o 
  -3   1   6    31798.88    30827.25    385.74 o 
  -2   1   6      709.44      795.85     29.07 o 
  -1   1   6    19213.14    18237.73    275.51 o 
   0   1   6      617.50      599.29     26.51 o 
   1   1   6     4175.16     3721.16     54.82 o 
   2   1   6     1880.45     1675.15     38.23 o 
   3   1   6      329.72      312.80     24.86 o 
   4   1   6     1313.26     1205.22     34.26 o 
   5   1   6      293.19      282.75     21.47 o 
   6   1   6      626.97      619.35     52.07 o 
   7   1   6      717.02      728.39     60.85 o 
   8   1   6     5082.60     5233.54    160.52 o 
   9   1   6     1265.85     1133.60    105.61 o 
  10   1   6      577.62      492.20     72.35 o 
  11   1   6       88.80      -32.39     53.60 o 
  12   1   6       56.46      -36.97     75.60 o 
  13   1   6        0.31      -61.77     78.87 o 
 -14   2   6      452.72      457.14    156.22 o 
 -13   2   6      129.61      156.04    198.09 o 
 -12   2   6     1291.60     1663.09    150.16 o 
 -11   2   6        4.43      -34.74     52.79 o 
 -10   2   6       95.52       99.59     41.34 o 
  -9   2   6      586.26      634.24     52.19 o 
  -8   2   6      992.29      949.72     56.75 o 
  -7   2   6     1215.53     1380.29    138.48 o 
  -6   2   6      789.93      690.11     64.18 o 
  -5   2   6      909.24      890.22     38.07 o 
  -4   2   6     1424.75     1317.59     48.30 o 
  -3   2   6     4651.93     4502.23     83.08 o 
  -2   2   6     5406.62     4972.23     83.73 o 
  -1   2   6     1372.50     1188.36     34.80 o 
   0   2   6      172.37      134.18     18.85 o 
   1   2   6     7862.15     7416.96    106.35 o 
   2   2   6      457.45      432.65     21.15 o 
   3   2   6     6637.10     6360.40     85.92 o 
   4   2   6      510.10      515.21     27.46 o 
   5   2   6       54.62        0.57     22.68 o 
   6   2   6      396.43      327.11     35.79 o 
   7   2   6     2238.69     2104.27     72.33 o 
   8   2   6      770.39      699.65     66.87 o 
   9   2   6       16.49      -46.15     46.15 o 
  10   2   6      100.87      -18.37     99.70 o 
  11   2   6      902.43      723.49     95.97 o 
  12   2   6       97.97      -18.61     84.02 o 
 -14   3   6      890.20      477.32    240.84 o 
 -13   3   6      680.66      596.46    214.57 o 
 -12   3   6      561.30      661.33    203.97 o 
 -11   3   6        1.90      -17.11     44.46 o 
 -10   3   6        3.84      -28.62     28.62 o 
  -9   3   6      811.45      821.74     60.13 o 
  -8   3   6      100.47       58.22     43.90 o 
  -7   3   6     1237.07     1106.94     84.96 o 
  -6   3   6      401.17      329.75     78.58 o 
  -5   3   6      514.98      465.75     29.83 o 
  -4   3   6     5592.47     5075.17     92.02 o 
  -3   3   6     7343.91     7161.98    112.27 o 
  -2   3   6     6097.20     5476.78     91.39 o 
  -1   3   6     2484.61     2356.04     55.01 o 
   0   3   6      253.98      204.72     25.40 o 
   1   3   6     5487.75     5492.59     76.96 o 
   2   3   6    10989.00    10415.28    128.66 o 
   3   3   6     1715.53     1601.50     40.44 o 
   4   3   6      172.39      154.02     24.89 o 
   5   3   6     8131.96     7709.55    118.48 o 
   6   3   6      483.00      472.94     53.33 o 
   7   3   6     5447.49     5482.17    134.13 o 
   8   3   6      393.10      342.80     62.56 o 
   9   3   6      772.20      801.92     92.05 o 
  10   3   6     1078.78     1081.73    126.61 o 
  11   3   6      108.09       81.84     79.88 o 
  12   3   6      908.39      973.11    112.77 o 
 -14   4   6      175.37      200.98    213.94 o 
 -13   4   6     2657.00     3073.63    318.12 o 
 -12   4   6      423.97      488.81    181.88 o 
 -11   4   6      544.62      506.04     82.42 o 
 -10   4   6      795.14      861.72     49.69 o 
  -9   4   6        3.33      -28.53     28.53 o 
  -8   4   6      776.81      724.90     76.63 o 
  -7   4   6     4781.12     4543.37    175.67 o 
  -6   4   6     4844.33     4597.55     98.48 o 
  -5   4   6     8804.44     8921.85    154.96 o 
  -4   4   6    17353.70    17270.08    260.49 o 
  -3   4   6    23209.29    21738.42    329.25 o 
  -2   4   6     5144.33     4644.37     70.19 o 
  -1   4   6      140.51      119.43     17.50 o 
   0   4   6      179.90      161.06     19.63 o 
   1   4   6     4034.41     3952.46     74.63 o 
   2   4   6     1350.14     1343.00     38.84 o 
   3   4   6        1.41       13.93     18.32 o 
   4   4   6    12503.75    12105.43    181.32 o 
   5   4   6       41.57       40.76     41.93 o 
   6   4   6     4721.37     5044.42    136.42 o 
   7   4   6      512.34      498.35     58.55 o 
   8   4   6     2802.94     2938.21    189.64 o 
   9   4   6      964.38      877.37    122.48 o 
  10   4   6        4.87      -55.14    140.55 o 
  11   4   6      555.23      582.01    117.48 o 
  12   4   6       25.10      158.69     94.06 o 
 -13   5   6      106.63      -82.18    168.58 o 
 -12   5   6      247.84      344.52    190.36 o 
 -11   5   6       45.98       39.20     57.72 o 
 -10   5   6        2.65       -7.59     27.53 o 
  -9   5   6        2.28      -17.97     32.15 o 
  -8   5   6      637.05      601.35     62.79 o 
  -7   5   6     1526.36     1428.17    100.48 o 
  -6   5   6     2958.71     3027.30     76.48 o 
  -5   5   6     6127.84     6405.73    137.52 o 
  -4   5   6     9983.98     9803.61    187.93 o 
  -3   5   6    10380.68    10097.86    156.40 o 
  -2   5   6      820.17      870.01     31.71 o 
  -1   5   6      105.15      102.31     18.84 o 
   0   5   6      345.10      293.87     24.03 o 
   1   5   6      204.09      204.81     20.87 o 
   2   5   6      390.66      378.08     24.31 o 
   3   5   6     7066.86     6897.13    105.99 o 
   4   5   6        3.53      -16.65     25.97 o 
   5   5   6     6449.87     6433.44    157.53 o 
   6   5   6      905.42      870.13     67.73 o 
   7   5   6     1071.04     1260.76     94.02 o 
   8   5   6       33.23       32.11     85.57 o 
   9   5   6      178.69       93.35     83.05 o 
  10   5   6       34.92      111.31     97.50 o 
  11   5   6      236.37      376.06    120.69 o 
 -13   6   6      123.58      256.06    140.32 o 
 -12   6   6      130.36      140.73    110.68 o 
 -11   6   6       93.50       48.97     60.60 o 
 -10   6   6      825.26      878.40     72.42 o 
  -9   6   6       60.29       77.88     45.84 o 
  -8   6   6      144.24      111.75     62.73 o 
  -7   6   6       37.49       26.47     24.10 o 
  -6   6   6     2100.39     2129.95    108.24 o 
  -5   6   6       14.58       -9.28     24.08 o 
  -4   6   6     2144.21     1904.10    105.79 o 
  -3   6   6        9.15       19.22     16.95 o 
  -2   6   6     2548.43     2324.65     53.36 o 
  -1   6   6       96.23       97.48     20.18 o 
   0   6   6     6299.49     6026.66    100.37 o 
   1   6   6        4.53       10.87     19.72 o 
   2   6   6       12.68        8.37     25.34 o 
   3   6   6      540.59      564.34     40.65 o 
   4   6   6     1672.09     1514.44     96.19 o 
   5   6   6      567.99      669.48     75.71 o 
   6   6   6       13.15       59.80     68.11 o 
   7   6   6      179.70      257.18     92.39 o 
   8   6   6      537.21      591.29    107.71 o 
   9   6   6      990.42     1228.82    133.80 o 
  10   6   6      429.98      601.89    153.96 o 
 -13   7   6       57.27      111.35    231.75 o 
 -12   7   6      588.36      480.70    114.40 o 
 -11   7   6     1464.00     1672.48    184.39 o 
 -10   7   6      545.52      566.88     78.72 o 
  -9   7   6       69.36       54.84     27.31 o 
  -8   7   6      949.36      896.91     55.30 o 
  -7   7   6     1175.57     1242.53     61.26 o 
  -6   7   6      730.86      819.85     56.18 o 
  -5   7   6       70.48       54.03     30.18 o 
  -4   7   6      583.95      533.25     43.31 o 
  -3   7   6     6943.34     6349.60    128.04 o 
  -2   7   6      120.40      139.26     26.10 o 
  -1   7   6     6052.40     5907.40    101.78 o 
   0   7   6      709.89      647.81     37.14 o 
   1   7   6     4233.27     4165.29     91.96 o 
   2   7   6      809.53      865.27     46.65 o 
   3   7   6     1480.69     1425.72     57.75 o 
   4   7   6     1980.10     2084.55    132.14 o 
   5   7   6      977.51      993.59     86.76 o 
   6   7   6        0.46       94.74     63.28 o 
   7   7   6     2197.20     2205.13    309.44 o 
   8   7   6     3762.24     3847.31    194.34 o 
   9   7   6      642.33      867.97    128.08 o 
  10   7   6      710.44      695.27    158.25 o 
 -12   8   6      475.43      424.77     91.83 o 
 -11   8   6      875.27      992.74    103.40 o 
 -10   8   6      485.57      446.39     51.00 o 
  -9   8   6     2406.18     2488.38    103.01 o 
  -8   8   6      106.62       91.91     35.13 o 
  -7   8   6     5984.67     6266.99    154.28 o 
  -6   8   6       48.59       35.49     32.10 o 
  -5   8   6     1662.94     1521.82     71.60 o 
  -4   8   6     3485.04     3179.70     94.87 o 
  -3   8   6      474.54      499.35     46.87 o 
  -2   8   6     5837.17     5615.21    122.65 o 
  -1   8   6        4.87        7.74     24.81 o 
   0   8   6     5113.73     4991.57    114.92 o 
   1   8   6      857.08      898.85     57.70 o 
   2   8   6     3814.79     3730.46     98.52 o 
   3   8   6     2116.53     1985.95    147.77 o 
   4   8   6     2889.28     2952.40    153.61 o 
   5   8   6        0.85       13.99    120.47 o 
   6   8   6     1061.06     1277.75    126.51 o 
   7   8   6     2614.80     2617.65    313.83 o 
   8   8   6       63.96      168.84    129.79 o 
   9   8   6      478.33      605.16    173.88 o 
 -12   9   6      234.97      235.68     90.40 o 
 -11   9   6      313.67      386.51     87.13 o 
 -10   9   6     1832.08     1803.49     93.83 o 
  -9   9   6       57.97        3.88     43.12 o 
  -8   9   6     5462.55     5978.66    158.08 o 
  -7   9   6      296.58      282.05     45.76 o 
  -6   9   6      840.39      873.86     73.98 o 
  -5   9   6      360.07      292.58     45.80 o 
  -4   9   6      232.21      197.50     39.54 o 
  -3   9   6      647.05      523.61     47.22 o 
  -2   9   6       43.50       25.52     29.43 o 
  -1   9   6     1093.42     1007.01     57.20 o 
   0   9   6     1537.65     1559.04     67.83 o 
   1   9   6     2744.53     2862.61     89.50 o 
   2   9   6     2497.40     2601.23     87.95 o 
   3   9   6     2571.50     2478.20    141.15 o 
   4   9   6      128.39      163.99     80.23 o 
   5   9   6      199.05      294.88     90.35 o 
   6   9   6      341.05      239.44    102.98 o 
   7   9   6       38.52      203.62     97.60 o 
   8   9   6      529.24      537.14    176.48 o 
 -11  10   6       78.60      115.16     48.37 o 
 -10  10   6        5.40       -9.99     43.83 o 
  -9  10   6     1109.76     1214.51     84.71 o 
  -8  10   6       93.97       87.00     43.97 o 
  -7  10   6      370.49      345.80     63.41 o 
  -6  10   6        8.44      -26.67     39.16 o 
  -5  10   6      640.49      503.26     56.75 o 
  -4  10   6     1382.02     1282.39     82.34 o 
  -3  10   6     1722.26     1600.68     71.46 o 
  -2  10   6       41.45       26.52     32.57 o 
  -1  10   6      121.27      164.47     39.13 o 
   0  10   6      420.47      395.09     47.97 o 
   1  10   6      677.36      547.29     62.78 o 
   2  10   6      715.64      728.71     83.29 o 
   3  10   6       22.87      109.67     96.05 o 
   4  10   6      678.14      472.74     98.22 o 
   5  10   6      120.69       70.28     86.77 o 
   6  10   6     1391.65     1726.21    150.98 o 
   7  10   6       35.73      246.39    103.08 o 
 -10  11   6       32.33      -46.86     46.86 o 
  -9  11   6       70.03       49.47     53.47 o 
  -8  11   6      187.94      111.67     66.43 o 
  -7  11   6       30.34       43.82     46.03 o 
  -6  11   6      730.78      746.07     68.15 o 
  -5  11   6     3090.50     2942.31    115.87 o 
  -4  11   6     2618.95     2442.88    106.93 o 
  -3  11   6     2899.90     2568.59     91.35 o 
  -2  11   6      760.16      716.29     57.38 o 
  -1  11   6      261.55      205.78     45.26 o 
   0  11   6      159.98      230.02     52.91 o 
   1  11   6       21.24       77.13     47.90 o 
   2  11   6       55.05       69.02     76.66 o 
   3  11   6     2279.92     2046.58    222.88 o 
   4  11   6       31.13       96.41     86.16 o 
   5  11   6     3053.29     2795.87    175.37 o 
   6  11   6      191.79      327.86    108.08 o 
  -9  12   6     1293.90     1386.39    103.18 o 
  -8  12   6       95.42      159.70     62.17 o 
  -7  12   6     1101.04     1098.48     97.71 o 
  -6  12   6     1819.89     1966.61    102.98 o 
  -5  12   6     1053.87     1031.65     81.57 o 
  -4  12   6     2937.99     2577.37    113.95 o 
  -3  12   6     1035.30      954.29     74.20 o 
  -2  12   6       29.86        3.60     54.69 o 
  -1  12   6     2091.52     1808.65    114.88 o 
   0  12   6        7.03      -59.94     59.94 o 
   1  12   6      788.51      773.97    106.88 o 
   2  12   6     1337.95     1174.52    164.01 o 
   3  12   6       43.76      116.53     88.14 o 
   4  12   6     2676.69     2431.93    308.01 o 
   5  12   6      460.70      619.82    143.47 o 
  -7  13   6      628.53      688.64    102.73 o 
  -6  13   6      129.36      191.68     65.75 o 
  -5  13   6     2014.84     1930.99    162.30 o 
  -4  13   6      333.07      138.61     70.65 o 
  -3  13   6      132.17      175.76     67.90 o 
  -2  13   6     1137.89     1034.45     92.44 o 
  -1  13   6        1.07      -30.89     55.72 o 
   0  13   6      524.31      444.07    100.95 o 
   1  13   6       90.51       59.74    145.13 o 
   2  13   6        0.19      -56.43    103.09 o 
   3  13   6      578.16      481.10    152.24 o 
  -5  14   6      230.54      185.87     79.81 o 
  -4  14   6       14.04       -8.13     64.87 o 
  -3  14   6      292.72      128.48     74.19 o 
  -2  14   6       35.02       33.10     62.37 o 
  -1  14   6      258.80      172.65     71.09 o 
   0  14   6      176.66      232.07    172.95 o 
  -1 -15   7     2247.29     2385.03    162.06 o 
   0 -15   7     1245.66     1260.24    177.29 o 
   1 -15   7       97.71      163.04    117.98 o 
   2 -15   7      633.23      519.60    129.06 o 
   3 -15   7      529.51      546.06    128.03 o 
   4 -15   7       21.60      197.21    103.50 o 
   5 -15   7     2613.92     2131.95    273.47 o 
  -4 -14   7     1858.32     1648.21    179.00 o 
  -3 -14   7        4.09      139.71    102.74 o 
  -2 -14   7      310.12      519.04    101.61 o 
  -1 -14   7      103.93       55.04     78.79 o 
   0 -14   7      391.28      443.57     94.45 o 
   1 -14   7      678.71      530.18    115.90 o 
   2 -14   7       23.83       69.06     87.42 o 
   3 -14   7        5.74       53.03     85.75 o 
   4 -14   7       37.60      105.42     89.89 o 
   5 -14   7     1005.32      991.81    113.27 o 
   6 -14   7      586.97      303.93     94.43 o 
   7 -14   7     1219.00     1086.45    154.83 o 
  -5 -13   7      329.83      571.56    184.81 o 
  -4 -13   7     1252.92     1290.84    158.58 o 
  -3 -13   7       15.72       11.23     78.72 o 
  -2 -13   7      153.64      169.39     79.14 o 
  -1 -13   7     1555.70     1820.29    131.31 o 
   0 -13   7      780.39      756.69    111.94 o 
   1 -13   7     2086.93     2062.06    265.15 o 
   2 -13   7      312.47      142.55     86.15 o 
   3 -13   7      691.91      629.10    115.13 o 
   4 -13   7     1094.23      954.86     88.40 o 
   5 -13   7     1229.72     1217.94    113.84 o 
   6 -13   7      793.03      773.12    157.60 o 
   7 -13   7      730.51      635.26    100.07 o 
   8 -13   7      310.30      185.05     86.17 o 
   9 -13   7      268.69      237.90     93.22 o 
  -7 -12   7     4268.12     3947.63    324.10 o 
  -6 -12   7        3.62      323.49    118.78 o 
  -5 -12   7     5871.34     5631.66    280.24 o 
  -4 -12   7      106.53      178.03    118.45 o 
  -3 -12   7      890.69     1104.15    149.12 o 
  -2 -12   7     1034.40     1139.32    109.68 o 
  -1 -12   7      229.14      134.27     69.87 o 
   0 -12   7     1601.87     1711.41    119.10 o 
   1 -12   7       42.10       -6.42     50.46 o 
   2 -12   7     2504.22     2470.24    274.31 o 
   3 -12   7     3981.91     3913.41    142.17 o 
   4 -12   7     9756.56     9773.52    247.66 o 
   5 -12   7      520.93      453.27     84.41 o 
   6 -12   7     3832.29     3441.46    162.35 o 
   7 -12   7      171.39      192.92     76.88 o 
   8 -12   7      360.04      230.12     82.80 o 
   9 -12   7      806.25      729.90    104.84 o 
  10 -12   7      246.24      203.33     89.42 o 
  -8 -11   7     4083.23     3813.24    367.91 o 
  -7 -11   7      647.48      770.12    136.92 o 
  -6 -11   7     8358.94     8520.56    348.83 o 
  -5 -11   7     1924.35     1942.71    170.40 o 
  -4 -11   7     2223.92     2222.40    142.12 o 
  -3 -11   7      637.84      793.63    150.46 o 
  -2 -11   7       11.00       53.80     61.54 o 
  -1 -11   7      420.54      515.32     92.46 o 
   0 -11   7       39.55       68.01     59.04 o 
   1 -11   7     1807.12     2009.01    116.24 o 
   2 -11   7     1888.54     2048.87     99.81 o 
   3 -11   7     8073.12     7823.04    204.93 o 
   4 -11   7     3710.50     3428.08    129.22 o 
   5 -11   7     4056.69     3619.16    155.82 o 
   6 -11   7      290.24      323.31     72.18 o 
   7 -11   7      179.81       85.37     66.37 o 
   8 -11   7      188.41       55.97     81.31 o 
   9 -11   7      161.56      131.44     75.35 o 
  10 -11   7      103.46       42.21    121.23 o 
  -9 -10   7      467.32      393.43     88.83 o 
  -8 -10   7      973.10      806.30    197.26 o 
  -7 -10   7     2521.03     2519.69    309.35 o 
  -6 -10   7     1389.37     1503.85    112.75 o 
  -5 -10   7     1524.29     1485.88    152.42 o 
  -4 -10   7      214.86      231.26     60.68 o 
  -3 -10   7        5.86       69.89     60.86 o 
  -2 -10   7     1054.75     1212.83    103.22 o 
  -1 -10   7      551.02      716.98     81.39 o 
   0 -10   7       13.85       49.35     50.55 o 
   1 -10   7       39.08       13.41     34.65 o 
   2 -10   7     1721.56     1768.62     78.20 o 
   3 -10   7      379.90      348.24     56.15 o 
   4 -10   7     2970.01     2766.43    111.59 o 
   5 -10   7       44.23       18.79     74.03 o 
   6 -10   7       91.66      -25.21     66.53 o 
   7 -10   7      138.57      130.48     64.64 o 
   8 -10   7      706.63      705.94     88.88 o 
   9 -10   7       55.92       15.45     63.24 o 
  10 -10   7       79.35       77.53     73.59 o 
  11 -10   7      146.20       18.95     90.37 o 
 -10  -9   7      127.78      121.98    109.75 o 
  -9  -9   7      563.54      413.53     88.46 o 
  -8  -9   7       26.08       12.50     63.86 o 
  -7  -9   7     1277.63     1177.78    102.75 o 
  -6  -9   7      212.87      216.98     64.95 o 
  -5  -9   7      447.51      378.19     58.19 o 
  -4  -9   7     1371.77     1583.79     86.89 o 
  -3  -9   7     5930.29     6429.64    172.32 o 
  -2  -9   7     1643.07     1741.91    104.10 o 
  -1  -9   7     2272.76     2450.50     97.61 o 
   0  -9   7     3298.13     3442.12    126.15 o 
   1  -9   7       87.62       58.79     33.62 o 
   2  -9   7     3810.45     3747.89    107.57 o 
   3  -9   7       67.37       44.37     39.43 o 
   4  -9   7     1082.11     1001.38     71.78 o 
   5  -9   7     3744.84     3321.97    136.57 o 
   6  -9   7     1617.23     1505.06    101.94 o 
   7  -9   7     2801.48     2720.32    131.37 o 
   8  -9   7     1468.15     1415.33    104.95 o 
   9  -9   7     1551.09     1510.39    127.11 o 
  10  -9   7        9.73      -12.41     64.03 o 
  11  -9   7      257.33       50.22     89.03 o 
  12  -9   7      289.38      169.99     99.31 o 
 -11  -8   7     1351.17     1240.59    120.28 o 
 -10  -8   7      345.78      435.60    170.39 o 
  -9  -8   7     2911.67     2865.62    147.82 o 
  -8  -8   7     1939.39     1861.56    176.27 o 
  -7  -8   7     3141.48     2987.44    139.31 o 
  -6  -8   7     1106.64      993.94     87.85 o 
  -5  -8   7     2636.02     2536.68    102.59 o 
  -4  -8   7     6916.08     7085.66    178.64 o 
  -3  -8   7      896.16      902.20     65.76 o 
  -2  -8   7     5941.25     6260.94    161.98 o 
  -1  -8   7     7559.80     8450.50    155.63 o 
   0  -8   7      714.18      851.00     41.78 o 
   1  -8   7     5384.06     5440.24    117.42 o 
   2  -8   7      839.88      835.09     48.20 o 
   3  -8   7     5886.53     5516.24    112.93 o 
   4  -8   7     4284.86     3916.43    122.04 o 
   5  -8   7      719.03      632.26     59.50 o 
   6  -8   7     8434.55     7526.92    218.34 o 
   7  -8   7     1095.36     1126.21     90.13 o 
   8  -8   7     1573.73     1547.99    105.23 o 
   9  -8   7       11.18      -54.38     54.38 o 
  10  -8   7     4345.01     4596.17    220.23 o 
  11  -8   7      148.51      151.98     91.38 o 
  12  -8   7      839.11      757.67    123.93 o 
 -11  -7   7      337.18      328.41     79.72 o 
 -10  -7   7     2496.31     2470.40    157.44 o 
  -9  -7   7     2095.84     1994.48    130.30 o 
  -8  -7   7     3103.80     3145.80    142.95 o 
  -7  -7   7      335.44      320.19    117.10 o 
  -6  -7   7       15.04       20.25     37.46 o 
  -5  -7   7     2540.01     2521.30     97.48 o 
  -4  -7   7      150.24      131.61     42.39 o 
  -3  -7   7     3556.46     3547.94    113.25 o 
  -2  -7   7     4954.26     5291.58    124.77 o 
  -1  -7   7     7087.36     7701.46    121.70 o 
   0  -7   7     8685.16     9412.41    154.09 o 
   1  -7   7     5852.76     5972.56     92.71 o 
   2  -7   7     9003.30     8997.77    124.81 o 
   3  -7   7     1997.30     1889.67     72.77 o 
   4  -7   7      402.88      357.28     51.46 o 
   5  -7   7     1104.80      981.09     67.98 o 
   6  -7   7     1724.42     1794.21     85.79 o 
   7  -7   7     1086.79     1084.69     73.19 o 
   8  -7   7       99.69      119.03     62.01 o 
   9  -7   7     3179.63     3121.97    220.69 o 
  10  -7   7      372.06      456.57    138.05 o 
  11  -7   7     1242.78     1172.21    131.71 o 
  12  -7   7        1.20       -1.29    124.38 o 
 -12  -6   7       77.10      125.08     71.04 o 
 -11  -6   7     1450.97     1512.23    159.87 o 
 -10  -6   7      309.87      242.79     83.72 o 
  -9  -6   7     2810.56     2549.80    128.72 o 
  -8  -6   7       25.63       11.56     62.46 o 
  -7  -6   7      616.37      629.80     70.03 o 
  -6  -6   7       15.07      -31.88     31.88 o 
  -5  -6   7     2801.64     2844.91    108.69 o 
  -4  -6   7       18.64      -22.66     31.98 o 
  -3  -6   7        1.21       17.22     30.20 o 
  -2  -6   7     1177.01     1319.42     49.84 o 
  -1  -6   7     8161.19     8775.23    131.23 o 
   0  -6   7     1528.03     1609.53     49.92 o 
   1  -6   7     1337.78     1281.25     36.24 o 
   2  -6   7        6.54       -6.34     15.18 o 
   3  -6   7      631.49      627.43     30.36 o 
   4  -6   7     2487.32     2308.38     89.20 o 
   5  -6   7     6637.06     6072.88    155.87 o 
   6  -6   7     1298.75     1378.76     76.74 o 
   7  -6   7       36.05       10.57     42.23 o 
   8  -6   7       93.77      116.55     78.97 o 
   9  -6   7      731.74      762.94     81.10 o 
  10  -6   7     2672.40     2496.34    165.44 o 
  11  -6   7       14.09      -69.57     69.57 o 
  12  -6   7        5.58     -138.18    138.18 o 
  13  -6   7        9.76        2.69    224.77 o 
 -12  -5   7      263.44      414.07     80.68 o 
 -11  -5   7       54.05       24.41     61.31 o 
 -10  -5   7      238.25      208.90     63.07 o 
  -9  -5   7       77.16      139.57     56.70 o 
  -8  -5   7      937.19      908.81     80.46 o 
  -7  -5   7      494.89      570.23     52.25 o 
  -6  -5   7    10199.57    10120.34    220.34 o 
  -5  -5   7     2543.86     2712.67     93.62 o 
  -4  -5   7     3305.59     3321.76    100.58 o 
  -3  -5   7      177.23      161.02     26.97 o 
  -2  -5   7       29.57       26.95     15.19 o 
  -1  -5   7     1449.57     1446.94     46.85 o 
   0  -5   7      193.57      169.53     18.33 o 
   1  -5   7      660.04      685.71     25.36 o 
   2  -5   7     2448.08     2640.44     46.53 o 
   3  -5   7    11183.09    11013.29    135.15 o 
   4  -5   7     3484.66     3549.79     65.83 o 
   5  -5   7    20798.17    20038.02    351.83 o 
   6  -5   7     1092.04     1084.04     63.89 o 
   7  -5   7      603.80      496.39     54.45 o 
   8  -5   7        0.94      -41.28     41.28 o 
   9  -5   7        6.37       28.66     60.30 o 
  10  -5   7       11.49       72.66     86.80 o 
  11  -5   7      631.23      593.43    293.51 o 
  12  -5   7      192.80      220.09    105.45 o 
  13  -5   7     1388.97     1431.81    138.06 o 
 -13  -4   7       18.37      -29.36     62.59 o 
 -12  -4   7      695.00      641.08     87.42 o 
 -11  -4   7       75.70      -15.89     55.52 o 
 -10  -4   7      938.20      899.82     88.04 o 
  -9  -4   7     2981.20     2839.41    152.47 o 
  -8  -4   7      242.32      201.34     50.87 o 
  -7  -4   7    12208.13    12051.46    250.66 o 
  -6  -4   7     5335.51     5122.30    132.64 o 
  -5  -4   7    12260.07    12227.16    246.84 o 
  -4  -4   7      294.23      338.86     29.68 o 
  -3  -4   7     6160.65     6201.56    112.90 o 
  -2  -4   7     7127.28     7302.78    114.57 o 
  -1  -4   7     4963.82     5173.33     75.41 o 
   0  -4   7      647.19      633.33     29.00 o 
   1  -4   7     3095.74     3089.31     45.90 o 
   2  -4   7    27218.01    26770.45    271.47 o 
   3  -4   7      100.40       85.80     16.41 o 
   4  -4   7    18484.62    17320.14    210.45 o 
   5  -4   7     2116.97     2135.37     79.56 o 
   6  -4   7     3983.55     3712.59    106.18 o 
   7  -4   7     1207.96     1280.01     68.90 o 
   8  -4   7      581.36      657.00     83.65 o 
   9  -4   7      439.36      475.55     71.62 o 
  10  -4   7     1280.94     1235.93    133.02 o 
  11  -4   7       61.37       80.66     99.09 o 
  12  -4   7     1635.39     1635.78    183.52 o 
  13  -4   7      687.35      555.37    157.21 o 
 -13  -3   7     1783.70     2115.93    126.69 o 
 -12  -3   7      101.02       99.36     61.23 o 
 -11  -3   7      801.92      803.55     81.73 o 
 -10  -3   7     1529.49     1630.89    100.01 o 
  -9  -3   7      447.74      522.81     62.92 o 
  -8  -3   7     4610.86     4519.81    147.54 o 
  -7  -3   7     5225.17     5278.21    123.46 o 
  -6  -3   7     6205.56     5912.35    112.31 o 
  -5  -3   7      273.83      237.66     25.25 o 
  -4  -3   7     3321.32     3276.82     66.86 o 
  -3  -3   7     1453.76     1375.06     42.37 o 
  -2  -3   7    19675.53    20080.35    257.08 o 
  -1  -3   7       27.47       32.15     11.96 o 
   0  -3   7     2273.88     2253.32     43.47 o 
   1  -3   7     6845.47     6397.46     79.07 o 
   2  -3   7      318.71      308.58     18.69 o 
   3  -3   7    18381.61    17373.97    197.47 o 
   4  -3   7       12.89        4.42     16.62 o 
   5  -3   7     7546.61     7083.79    134.16 o 
   6  -3   7     2518.27     2437.98     85.70 o 
   7  -3   7      507.63      493.88     49.08 o 
   8  -3   7     2821.99     2596.36    122.15 o 
   9  -3   7      505.28      591.66     86.54 o 
  10  -3   7        9.06       -3.14     66.58 o 
  11  -3   7      721.07      910.87    111.26 o 
  12  -3   7      983.65      997.12    138.42 o 
  13  -3   7      229.97      170.51     97.07 o 
 -13  -2   7       98.17       96.70     59.52 o 
 -12  -2   7      912.91     1135.15     85.32 o 
 -11  -2   7       50.45       63.64     75.02 o 
 -10  -2   7       94.56      134.62     45.07 o 
  -9  -2   7       10.50      -33.41     47.25 o 
  -8  -2   7     4104.03     3812.15     94.68 o 
  -7  -2   7        5.82      -16.68     17.80 o 
  -6  -2   7      136.53      139.92     21.29 o 
  -5  -2   7     1909.39     1778.98     45.00 o 
  -4  -2   7     1617.50     1389.14     41.53 o 
  -3  -2   7     2316.99     2074.28     47.81 o 
  -2  -2   7     7164.94     7417.99    102.49 o 
  -1  -2   7       88.74       48.91     13.86 o 
   0  -2   7      366.52      455.59     20.57 o 
   1  -2   7     5206.57     4986.11     74.17 o 
   2  -2   7     4303.76     4089.53     60.53 o 
   3  -2   7     7556.37     7312.76     96.48 o 
   4  -2   7      461.33      410.59     24.31 o 
   5  -2   7      326.07      358.84     23.25 o 
   6  -2   7        4.07      -10.13     30.37 o 
   7  -2   7     1798.49     1720.72     83.48 o 
   8  -2   7       73.91       10.35     49.10 o 
   9  -2   7       53.76      -23.40     64.16 o 
  10  -2   7      167.12      150.33     75.78 o 
  11  -2   7      634.05      534.64     97.66 o 
  12  -2   7      371.38      369.01     97.46 o 
  13  -2   7      136.73        8.88    117.33 o 
 -13  -1   7      450.95      516.00     89.65 o 
 -12  -1   7       44.68       10.82     77.09 o 
 -11  -1   7       16.06       17.23     45.14 o 
 -10  -1   7     2305.21     2563.38     93.25 o 
  -9  -1   7     3922.43     3974.59    110.87 o 
  -8  -1   7     5225.98     5117.39     96.26 o 
  -7  -1   7      348.82      289.84     25.15 o 
  -6  -1   7      490.96      492.71     23.37 o 
  -5  -1   7     1092.01     1105.95     38.09 o 
  -4  -1   7      825.24      848.99     33.75 o 
  -3  -1   7     3765.81     3653.92     70.76 o 
  -2  -1   7     4119.81     4042.54     81.50 o 
  -1  -1   7      431.68      402.70     26.54 o 
   0  -1   7    20484.83    19890.61    240.63 o 
   1  -1   7     8059.64     8333.37    114.91 o 
   2  -1   7    17597.79    16415.47    216.95 o 
   3  -1   7     1955.66     1722.49     40.24 o 
   4  -1   7      242.03      235.17     20.14 o 
   5  -1   7      156.33      110.13     17.57 o 
   6  -1   7      341.01      307.71     37.09 o 
   7  -1   7      171.17      177.42     47.21 o 
   8  -1   7      113.63       66.18     45.08 o 
   9  -1   7     6254.05     6318.48    273.35 o 
  10  -1   7      367.16      440.39     88.65 o 
  11  -1   7     4211.29     4384.71    192.94 o 
  12  -1   7       39.28       34.19     86.31 o 
  13  -1   7      690.02      681.17     93.47 o 
 -14   0   7       29.50      -19.36     58.37 o 
 -13   0   7       69.78      100.67     49.88 o 
 -12   0   7      218.84      235.13     57.62 o 
 -11   0   7     3087.86     3323.38    150.49 o 
 -10   0   7     1427.43     1478.91     70.71 o 
  -9   0   7    11971.77    12220.83    185.96 o 
  -8   0   7      498.08      480.78     29.32 o 
  -7   0   7     4849.39     4615.89     73.50 o 
  -6   0   7      766.96      695.85     29.11 o 
  -5   0   7        5.65       21.19     23.68 o 
  -4   0   7      270.50      245.01     20.24 o 
  -3   0   7     6332.40     6033.22    105.18 o 
  -2   0   7     7281.13     7238.63    126.51 o 
  -1   0   7    12862.50    11722.83    188.69 o 
   0   0   7    11883.06    11591.09    149.12 o 
   1   0   7    24358.80    22520.29    259.43 o 
   2   0   7     6616.08     6060.83     84.53 o 
   3   0   7      760.63      705.92     27.45 o 
   4   0   7     1441.52     1342.08     37.62 o 
   5   0   7      221.40      271.53     23.86 o 
   6   0   7        8.94       34.42     32.59 o 
   7   0   7        8.47       14.94     41.69 o 
   8   0   7     4858.47     5058.15    144.04 o 
   9   0   7      175.30      276.07    101.24 o 
  10   0   7     6731.45     6706.94    236.80 o 
  11   0   7        4.23      -76.02     76.02 o 
  12   0   7     2514.94     2660.01    134.34 o 
  13   0   7        2.62       18.81     66.59 o 
 -14   1   7        0.60     -158.23    159.45 o 
 -13   1   7      326.04       37.75    123.28 o 
 -12   1   7     1698.73     2091.99     98.95 o 
 -11   1   7        3.05       -5.56     31.98 o 
 -10   1   7     6236.46     6453.22    160.52 o 
  -9   1   7      166.82      171.36     32.20 o 
  -8   1   7     1274.02     1242.39     42.38 o 
  -7   1   7     1885.33     1739.96     50.07 o 
  -6   1   7       29.93       19.79     14.88 o 
  -5   1   7      478.50      428.24     25.15 o 
  -4   1   7     1453.50     1339.21     39.68 o 
  -3   1   7     3531.98     3651.48     63.82 o 
  -2   1   7    10666.85    10104.18    150.99 o 
  -1   1   7     8158.87     7529.17    117.42 o 
   0   1   7    10310.39     9665.18    135.03 o 
   1   1   7    14784.58    14254.31    182.87 o 
   2   1   7     7014.89     6597.31     91.26 o 
   3   1   7        1.78      -13.90     14.50 o 
   4   1   7     3503.01     3278.15     63.23 o 
   5   1   7      275.57      270.10     24.89 o 
   6   1   7      556.65      525.74     46.02 o 
   7   1   7      265.00      300.99     56.05 o 
   8   1   7       86.04      -14.88     91.23 o 
   9   1   7     4747.21     4673.03    186.09 o 
  10   1   7      305.45      248.20     63.05 o 
  11   1   7      631.48      637.59     76.84 o 
  12   1   7        1.25      -81.79     81.79 o 
 -14   2   7      114.99      136.93    249.21 o 
 -13   2   7      245.61      271.32    133.29 o 
 -12   2   7      122.39       71.82     72.82 o 
 -11   2   7     1162.94     1267.73    112.64 o 
 -10   2   7      353.32      363.27     56.57 o 
  -9   2   7     1292.36     1233.69     67.80 o 
  -8   2   7     1209.86     1230.00     64.12 o 
  -7   2   7      765.03      747.31     92.88 o 
  -6   2   7     4108.74     3781.74     79.23 o 
  -5   2   7       21.70       20.37     14.85 o 
  -4   2   7       13.72      -12.45     14.06 o 
  -3   2   7       76.06       91.91     17.08 o 
  -2   2   7     8628.02     8361.05    130.00 o 
  -1   2   7      555.76      607.68     28.32 o 
   0   2   7     2203.39     2085.23     51.42 o 
   1   2   7      134.96      148.44     18.27 o 
   2   2   7      846.77      794.42     28.51 o 
   3   2   7      501.51      505.61     28.45 o 
   4   2   7    12529.65    11474.96    146.88 o 
   5   2   7       35.30       -5.39     25.33 o 
   6   2   7       49.49       60.55     28.86 o 
   7   2   7      644.83      686.79     49.99 o 
   8   2   7     1078.73     1184.61     78.50 o 
   9   2   7     2106.90     1984.64    103.50 o 
  10   2   7        0.59      -25.15     64.05 o 
  11   2   7       32.49      -23.09     75.34 o 
  12   2   7      224.47      207.29    110.68 o 
 -13   3   7      621.32      487.46    217.80 o 
 -12   3   7        2.61      -61.65     61.65 o 
 -11   3   7     2488.45     2621.80    135.30 o 
 -10   3   7       16.46       38.38     32.38 o 
  -9   3   7        5.31      -41.32     41.32 o 
  -8   3   7      985.91      882.55     74.40 o 
  -7   3   7     6341.88     6474.61    223.05 o 
  -6   3   7     1894.59     1762.54     53.46 o 
  -5   3   7     1272.48     1162.56     45.07 o 
  -4   3   7     5737.69     5613.09    110.75 o 
  -3   3   7     3755.04     3562.20     74.80 o 
  -2   3   7    15692.10    14845.57    206.30 o 
  -1   3   7        8.40        3.42     15.47 o 
   0   3   7     6373.94     5847.99    101.97 o 
   1   3   7      422.26      359.23     20.76 o 
   2   3   7       39.41       22.93     15.64 o 
   3   3   7    11750.28    11340.85    142.58 o 
   4   3   7        5.26      -19.55     19.55 o 
   5   3   7     2754.06     2503.85     96.13 o 
   6   3   7     2658.36     2571.44     80.71 o 
   7   3   7      560.37      652.84     54.14 o 
   8   3   7     5411.91     5824.36    161.81 o 
   9   3   7      612.70      744.49     94.85 o 
  10   3   7      339.80      244.37     81.30 o 
  11   3   7     1177.66     1241.78    117.03 o 
  12   3   7      164.60      141.79    106.05 o 
 -13   4   7      259.17      201.94    190.42 o 
 -12   4   7     1669.90     2111.67    271.94 o 
 -11   4   7     1797.33     1991.98     82.41 o 
 -10   4   7      802.01      874.18     52.10 o 
  -9   4   7      988.57     1026.46     84.12 o 
  -8   4   7      485.80      372.41     66.29 o 
  -7   4   7      471.25      508.38     69.94 o 
  -6   4   7       25.73       28.56     18.84 o 
  -5   4   7     4096.82     4041.37     99.51 o 
  -4   4   7     2282.37     2034.84     56.52 o 
  -3   4   7    48869.14    47384.70    623.72 o 
  -2   4   7      637.08      648.59     42.21 o 
  -1   4   7     8480.83     8047.74    120.30 o 
   0   4   7       12.95       11.51     16.66 o 
   1   4   7      206.24      171.33     20.08 o 
   2   4   7     2339.83     2432.15     88.20 o 
   3   4   7       95.39       58.64     21.55 o 
   4   4   7     9085.29     8557.44    135.03 o 
   5   4   7     2432.29     2299.73    104.74 o 
   6   4   7     2829.48     2919.08    103.44 o 
   7   4   7     3340.56     3602.20    135.32 o 
   8   4   7     2650.11     2789.04    126.33 o 
   9   4   7      810.80      795.01    103.12 o 
  10   4   7      848.68      762.11    108.14 o 
  11   4   7       85.33      167.75    149.97 o 
 -12   5   7      735.32      891.21    211.66 o 
 -11   5   7      863.73      946.03     69.25 o 
 -10   5   7      356.84      400.29     67.07 o 
  -9   5   7       16.20       -8.19     44.02 o 
  -8   5   7       11.69        6.82     52.33 o 
  -7   5   7        1.03      -12.58     24.15 o 
  -6   5   7      735.45      860.26     69.62 o 
  -5   5   7       11.72      -15.20     22.48 o 
  -4   5   7    14517.65    14168.13    253.57 o 
  -3   5   7        0.45      -12.47     16.79 o 
  -2   5   7     9335.23     8945.63    132.49 o 
  -1   5   7      100.17       71.47     20.35 o 
   0   5   7        4.72       -2.76     19.01 o 
   1   5   7        5.95       12.68     22.18 o 
   2   5   7      549.82      550.98     39.72 o 
   3   5   7      589.42      531.26     38.46 o 
   4   5   7      253.21      203.34     47.57 o 
   5   5   7     1346.99     1322.18    158.83 o 
   6   5   7     2946.80     3128.31    130.69 o 
   7   5   7     3581.97     3701.79    176.03 o 
   8   5   7      754.34      774.13    111.58 o 
   9   5   7      394.57      652.64    148.94 o 
  10   5   7       66.84      112.09    177.73 o 
  11   5   7       87.42      298.24    214.39 o 
 -12   6   7      169.58       99.53    165.11 o 
 -11   6   7       52.34      -56.24     56.24 o 
 -10   6   7        3.50        5.56     46.34 o 
  -9   6   7     1237.09     1249.52     89.04 o 
  -8   6   7       29.91      -12.81     24.79 o 
  -7   6   7       62.22       29.38     31.61 o 
  -6   6   7       95.10      109.50     30.78 o 
  -5   6   7     1589.97     1548.35     74.75 o 
  -4   6   7       25.89       -3.17     26.53 o 
  -3   6   7     3475.05     3200.82    130.41 o 
  -2   6   7       52.41       51.92     20.51 o 
  -1   6   7      662.36      611.09     32.62 o 
   0   6   7     2571.66     2333.23     63.20 o 
   1   6   7     2146.93     2102.61     62.39 o 
   2   6   7     1354.56     1409.42     56.42 o 
   3   6   7     1131.05     1128.10     62.04 o 
   4   6   7      241.65      288.41     89.12 o 
   5   6   7       20.06       65.45     59.09 o 
   6   6   7     1405.89     1469.83    127.52 o 
   7   6   7       54.31      -51.28     80.00 o 
   8   6   7      186.76      215.94    103.78 o 
   9   6   7       30.73       -0.85    121.64 o 
  10   6   7     1132.42     1280.12    345.92 o 
 -13   7   7       70.28     -167.62    168.86 o 
 -12   7   7       53.23      -29.60     66.72 o 
 -11   7   7       39.02       75.18     66.05 o 
 -10   7   7     2582.00     2604.61    124.66 o 
  -9   7   7        4.82      -28.37     28.37 o 
  -8   7   7     1491.27     1493.13     68.77 o 
  -7   7   7     1439.12     1479.43     68.93 o 
  -6   7   7      269.63      284.52     38.69 o 
  -5   7   7     2988.70     2792.15     86.90 o 
  -4   7   7      282.33      206.60     40.46 o 
  -3   7   7       49.90       -9.47     25.79 o 
  -2   7   7     4834.26     4388.69    102.69 o 
  -1   7   7     5332.19     4966.08     99.42 o 
   0   7   7     3147.22     3045.60     71.23 o 
   1   7   7     3296.23     3227.13     81.96 o 
   2   7   7     1485.33     1513.59     59.17 o 
   3   7   7      320.89      265.33     36.56 o 
   4   7   7     4059.13     3854.47    170.37 o 
   5   7   7       28.83       93.94     64.36 o 
   6   7   7      400.85      430.00     96.96 o 
   7   7   7      368.08      431.12    134.56 o 
   8   7   7       64.48      226.48    102.88 o 
   9   7   7     1989.42     2283.72    172.73 o 
 -12   8   7       28.94       -6.93     71.24 o 
 -11   8   7     1441.61     1617.39    121.40 o 
 -10   8   7       12.71      -61.69     61.69 o 
  -9   8   7     3222.22     3517.91    118.77 o 
  -8   8   7      922.09      889.84     60.13 o 
  -7   8   7     1288.33     1435.67     72.78 o 
  -6   8   7     5043.63     5080.72    137.19 o 
  -5   8   7     2004.76     2023.89     98.81 o 
  -4   8   7     1544.46     1456.91     68.96 o 
  -3   8   7     2541.45     2277.80     83.89 o 
  -2   8   7     1200.46     1149.04     63.91 o 
  -1   8   7     1293.96     1201.42     69.57 o 
   0   8   7     1932.24     1749.47     68.53 o 
   1   8   7     2521.86     2664.45     84.25 o 
   2   8   7      135.03       55.62     34.71 o 
   3   8   7     6618.05     6378.38    225.53 o 
   4   8   7        9.92      -59.47     77.35 o 
   5   8   7     2330.43     2434.46    150.78 o 
   6   8   7       58.92       55.25    140.92 o 
   7   8   7      428.62      433.01    108.88 o 
   8   8   7     2304.95     2459.13    175.73 o 
   9   8   7      260.98      311.71    220.89 o 
 -12   9   7        4.10      203.66    136.36 o 
 -11   9   7        1.85      -66.93     66.93 o 
 -10   9   7      870.32      892.42     87.27 o 
  -9   9   7      281.33      304.45     49.31 o 
  -8   9   7     1155.66     1289.29     75.23 o 
  -7   9   7     2094.86     2236.00     91.71 o 
  -6   9   7     2358.92     2566.46     98.40 o 
  -5   9   7     1621.67     1529.30     78.31 o 
  -4   9   7     1313.91     1282.66     68.91 o 
  -3   9   7      274.03      202.53     43.37 o 
  -2   9   7      132.49       77.37     36.74 o 
  -1   9   7     2220.07     2126.56     84.87 o 
   0   9   7      210.55       84.30     41.79 o 
   1   9   7      226.40      192.13     42.03 o 
   2   9   7     4718.42     4803.55    121.31 o 
   3   9   7       17.58       24.92     69.70 o 
   4   9   7     3286.53     3342.44    169.36 o 
   5   9   7       54.12       -2.19     80.94 o 
   6   9   7       83.62      141.87     92.68 o 
   7   9   7       32.18       87.09    176.37 o 
   8   9   7      366.37      620.41    173.33 o 
 -11  10   7        4.41       69.83     78.06 o 
 -10  10   7        2.48      -21.87     43.36 o 
  -9  10   7       59.49      -13.01     44.43 o 
  -8  10   7      453.50      523.01     58.68 o 
  -7  10   7      430.73      487.94     57.63 o 
  -6  10   7      232.16      178.35     44.62 o 
  -5  10   7       62.66       22.20     58.72 o 
  -4  10   7      129.40       80.85     40.64 o 
  -3  10   7     2248.92     2188.27     91.44 o 
  -2  10   7       14.86       39.24     40.89 o 
  -1  10   7     2963.08     2698.03    100.17 o 
   0  10   7       37.58        8.30     40.73 o 
   1  10   7      229.72      192.57     49.32 o 
   2  10   7        5.40      -39.50     91.49 o 
   3  10   7     1094.71     1211.49    240.40 o 
   4  10   7       33.89       19.21    101.69 o 
   5  10   7       46.39      224.30     93.44 o 
   6  10   7      277.43      279.75    103.06 o 
   7  10   7     1228.10     1432.03    407.82 o 
 -10  11   7       23.14      -26.18    146.04 o 
  -9  11   7        0.48      -48.51     48.51 o 
  -8  11   7       95.73       85.88     48.30 o 
  -7  11   7        2.13       29.24     50.79 o 
  -6  11   7      105.05       70.72     45.97 o 
  -5  11   7       72.63       83.81     48.29 o 
  -4  11   7     5353.56     5424.63    171.42 o 
  -3  11   7       36.03      -20.08     43.00 o 
  -2  11   7     3157.64     2958.94    114.01 o 
  -1  11   7       14.87       -8.12     42.87 o 
   0  11   7     2003.55     1978.35     99.53 o 
   1  11   7      118.54      122.92     51.45 o 
   2  11   7       68.76      -92.78     92.78 o 
   3  11   7       19.37      -57.96    101.70 o 
   4  11   7      523.27      399.83    333.92 o 
   5  11   7      672.21      844.68    288.92 o 
  -9  12   7        5.78       19.06     64.64 o 
  -8  12   7      844.92      955.61     92.34 o 
  -7  12   7      195.07      190.77     58.57 o 
  -6  12   7      151.48       66.85     50.89 o 
  -5  12   7     3475.97     3534.16    133.93 o 
  -4  12   7        1.62       -0.44     50.05 o 
  -3  12   7     3287.62     3240.56    119.82 o 
  -2  12   7       30.03      -35.61     47.40 o 
  -1  12   7     1082.20     1132.97     83.14 o 
   0  12   7      505.89      411.99     72.39 o 
   1  12   7      644.86      633.57    321.13 o 
   2  12   7      229.12      145.22    112.39 o 
   3  12   7      433.67      301.29    173.78 o 
   4  12   7      487.00      472.34    136.28 o 
  -7  13   7      152.65       82.00     57.74 o 
  -6  13   7      328.45      325.78     67.87 o 
  -5  13   7      130.48      111.19     56.93 o 
  -4  13   7     1761.32     1440.78    156.41 o 
  -3  13   7      201.82      206.71     59.72 o 
  -2  13   7      205.34      211.63     66.72 o 
  -1  13   7      612.38      556.62    117.15 o 
   0  13   7      625.00      442.49    104.68 o 
   1  13   7      623.88      628.77    140.58 o 
   2  13   7      250.97      290.77    133.27 o 
   0 -15   8     3669.56     3757.27    230.36 o 
   1 -15   8       13.99      -25.63     93.00 o 
   2 -15   8      358.30      429.33    119.17 o 
   3 -15   8      170.45       95.70     96.81 o 
   4 -15   8      401.87      181.34    107.31 o 
  -3 -14   8     1131.50     1263.32    124.34 o 
  -2 -14   8      940.10     1217.83    123.67 o 
  -1 -14   8     1415.99     1468.15    131.01 o 
   0 -14   8        8.49       55.20     87.71 o 
   1 -14   8       82.17        7.27     85.46 o 
   2 -14   8     1478.83     1408.89    153.25 o 
   3 -14   8      119.25       81.98     90.85 o 
   4 -14   8      204.67      182.75     98.83 o 
   5 -14   8        6.88       61.71    148.41 o 
   6 -14   8      478.34      313.97    127.16 o 
   7 -14   8        5.21       92.78     82.00 o 
  -5 -13   8      947.01      702.18    182.20 o 
  -4 -13   8      183.24      415.18    119.18 o 
  -3 -13   8     1710.05     2160.08    263.74 o 
  -2 -13   8      292.98      333.65    131.23 o 
  -1 -13   8      355.28      312.74     86.08 o 
   0 -13   8      276.52      225.02     96.26 o 
   1 -13   8     1561.87     1854.57    207.36 o 
   2 -13   8       92.92       30.92    100.92 o 
   3 -13   8     1484.06     1377.53    217.41 o 
   4 -13   8     1545.78     1280.91    164.39 o 
   5 -13   8       29.89        5.72     71.79 o 
   6 -13   8     2356.15     2133.20    255.76 o 
   7 -13   8        2.96      -11.40     82.70 o 
   8 -13   8      567.75      569.52    103.74 o 
  -7 -12   8     1267.17     1193.82    269.57 o 
  -6 -12   8     1764.74     1663.38    173.04 o 
  -5 -12   8     3058.11     3157.33    210.72 o 
  -4 -12   8     3359.60     3659.68    176.36 o 
  -3 -12   8     4752.44     5194.36    243.91 o 
  -2 -12   8      758.37      877.26    120.47 o 
  -1 -12   8     1196.22     1200.93    108.05 o 
   0 -12   8      461.09      309.96    127.65 o 
   1 -12   8        0.93        5.08     93.64 o 
   2 -12   8      879.15      867.69    117.76 o 
   3 -12   8     2262.73     2109.55    182.71 o 
   4 -12   8      360.28      293.29     65.16 o 
   5 -12   8     7540.88     7586.14    320.51 o 
   6 -12   8       71.16      -16.85     68.46 o 
   7 -12   8     2503.74     2411.69    147.29 o 
   8 -12   8      419.96      351.95     89.06 o 
   9 -12   8      376.52      142.86    102.55 o 
  -8 -11   8      619.78      587.01     96.73 o 
  -7 -11   8      413.81      370.41    117.24 o 
  -6 -11   8     2602.93     2600.65    235.29 o 
  -5 -11   8     3626.11     3559.62    211.62 o 
  -4 -11   8     6712.09     7460.25    243.49 o 
  -3 -11   8      199.70      282.88    124.91 o 
  -2 -11   8     1891.61     2136.08    127.61 o 
  -1 -11   8      362.78      298.00     72.84 o 
   0 -11   8       12.11      -34.61     53.34 o 
   1 -11   8      169.29      106.64     59.58 o 
   2 -11   8     1859.13     1697.65    139.22 o 
   3 -11   8      529.64      496.15     64.98 o 
   4 -11   8     5970.11     5764.59    172.94 o 
   5 -11   8      312.95      193.10     70.94 o 
   6 -11   8     6448.38     6318.60    310.62 o 
   7 -11   8      248.12      209.12     88.03 o 
   8 -11   8      216.14      203.43     78.09 o 
   9 -11   8      153.95       77.03     76.45 o 
  10 -11   8       46.64        7.39     79.85 o 
  -9 -10   8        7.57      113.12     73.92 o 
  -8 -10   8       23.79      -15.39     66.10 o 
  -7 -10   8     1677.11     1473.03    116.56 o 
  -6 -10   8      189.66      219.04     77.32 o 
  -5 -10   8     6156.93     5700.93    172.49 o 
  -4 -10   8       65.25       95.52     48.46 o 
  -3 -10   8      165.14      189.27     63.75 o 
  -2 -10   8      749.72      630.71     80.23 o 
  -1 -10   8     2577.71     2659.95    131.98 o 
   0 -10   8       74.12      -42.80     49.54 o 
   1 -10   8      205.87      246.62     59.74 o 
   2 -10   8        7.43      -12.05     38.53 o 
   3 -10   8     1318.80     1225.97     80.03 o 
   4 -10   8      824.89      769.74     70.25 o 
   5 -10   8      815.23      810.85     85.58 o 
   6 -10   8      244.34      188.22     67.00 o 
   7 -10   8       66.75      119.11    113.39 o 
   8 -10   8      408.45      439.22     81.98 o 
   9 -10   8       32.80      102.07     73.59 o 
  10 -10   8      463.56      442.36     92.63 o 
  11 -10   8       32.17      -43.06     91.85 o 
 -10  -9   8      572.47      383.18     90.27 o 
  -9  -9   8      202.19      142.39     95.75 o 
  -8  -9   8      125.84      156.99     68.69 o 
  -7  -9   8     1360.02     1065.50     98.21 o 
  -6  -9   8     1402.74     1364.57    102.53 o 
  -5  -9   8      818.28      765.28     75.87 o 
  -4  -9   8      170.68      232.75     52.09 o 
  -3  -9   8       74.03       80.37     58.44 o 
  -2  -9   8    10464.92    11031.84    248.45 o 
  -1  -9   8     1593.33     1662.14     84.52 o 
   0  -9   8     3697.57     3728.76    125.20 o 
   1  -9   8        6.90        5.11     32.65 o 
   2  -9   8      200.51      242.42     70.76 o 
   3  -9   8     2918.45     2873.50    148.01 o 
   4  -9   8     1278.09     1333.18     79.99 o 
   5  -9   8      633.85      659.21     76.87 o 
   6  -9   8     1367.22     1504.00    103.61 o 
   7  -9   8     1910.40     1908.01    126.63 o 
   8  -9   8      514.54      430.13     78.77 o 
   9  -9   8     3234.38     3181.57    201.66 o 
  10  -9   8      729.33      581.89    115.64 o 
  11  -9   8      402.51      392.01    111.28 o 
 -10  -8   8      444.18      540.84    122.14 o 
  -9  -8   8       81.67       84.75     66.61 o 
  -8  -8   8     6643.73     6377.15    217.35 o 
  -7  -8   8       36.88       72.32     55.57 o 
  -6  -8   8     7676.66     7287.45    190.58 o 
  -5  -8   8     1117.74     1176.55     82.22 o 
  -4  -8   8       81.40       57.38     40.55 o 
  -3  -8   8     7000.04     6736.01    172.58 o 
  -2  -8   8      165.11      252.44     45.89 o 
  -1  -8   8     9437.97    10188.13    203.98 o 
   0  -8   8       37.21       31.86     23.30 o 
   1  -8   8     4175.06     4404.08     87.99 o 
   2  -8   8     2960.10     2966.01     83.27 o 
   3  -8   8     5099.67     4841.10    122.30 o 
   4  -8   8     1124.17     1053.44     70.51 o 
   5  -8   8     4341.24     4053.58    128.67 o 
   6  -8   8     1315.50     1219.84     92.89 o 
   7  -8   8      197.18      206.97     62.24 o 
   8  -8   8     4140.28     4204.42    164.34 o 
   9  -8   8      787.37      707.32    130.94 o 
  10  -8   8     1729.35     1501.78    143.63 o 
  11  -8   8      663.66      663.02    120.09 o 
  12  -8   8       63.44       17.33     92.67 o 
 -11  -7   8      203.93      109.05     96.81 o 
 -10  -7   8      129.62       51.16     67.48 o 
  -9  -7   8     7573.74     7152.48    232.46 o 
  -8  -7   8      189.23      185.15     59.67 o 
  -7  -7   8     6545.84     6239.31    229.75 o 
  -6  -7   8     1044.28     1063.85     71.95 o 
  -5  -7   8      227.70      227.84     45.93 o 
  -4  -7   8     1999.95     1986.05     87.15 o 
  -3  -7   8     1100.49     1292.42     72.78 o 
  -2  -7   8     5131.91     5177.79    125.46 o 
  -1  -7   8      230.71      222.41     32.05 o 
   0  -7   8     1548.90     1635.80     50.72 o 
   1  -7   8     2169.19     2232.92     62.25 o 
   2  -7   8    16523.61    16283.40    226.94 o 
   3  -7   8     1211.09     1192.22     50.72 o 
   4  -7   8     5708.06     5561.52    138.42 o 
   5  -7   8       29.34       33.14     40.15 o 
   6  -7   8       31.48       28.79     42.49 o 
   7  -7   8      809.21      855.15     68.85 o 
   8  -7   8       12.19       31.31     47.98 o 
   9  -7   8     1434.74     1418.91    267.71 o 
  10  -7   8      933.12      838.44    120.94 o 
  11  -7   8       11.27      -38.07     83.22 o 
  12  -7   8     1408.17     1082.84    140.56 o 
 -12  -6   8       72.29       43.23     72.34 o 
 -11  -6   8       70.63      -16.63     61.24 o 
 -10  -6   8      993.09      858.87     95.09 o 
  -9  -6   8       52.18       48.39     57.00 o 
  -8  -6   8     3344.59     3025.77    135.08 o 
  -7  -6   8      339.90      301.78     57.41 o 
  -6  -6   8      668.81      645.53     57.17 o 
  -5  -6   8      238.96      156.31     40.86 o 
  -4  -6   8     3700.41     3451.36    109.34 o 
  -3  -6   8      723.97      753.96     56.15 o 
  -2  -6   8     1381.71     1495.61     70.07 o 
  -1  -6   8      413.17      409.03     31.32 o 
   0  -6   8     2454.71     2554.96     55.13 o 
   1  -6   8     9106.58     9349.48    123.87 o 
   2  -6   8      914.99      910.75     30.91 o 
   3  -6   8      396.07      352.69     36.70 o 
   4  -6   8        5.95      -16.32     26.48 o 
   5  -6   8      911.98      876.39     63.27 o 
   6  -6   8        6.87       21.17     40.95 o 
   7  -6   8     1765.70     1813.67     88.44 o 
   8  -6   8       35.00      -11.02     49.76 o 
   9  -6   8       19.91     -103.91    103.91 o 
  10  -6   8        2.67       21.66     78.45 o 
  11  -6   8      591.39      491.61    169.51 o 
  12  -6   8        9.53       36.88    130.67 o 
 -12  -5   8      102.83      233.96     76.02 o 
 -11  -5   8       42.14        8.01     59.59 o 
 -10  -5   8      353.20      275.24     64.70 o 
  -9  -5   8      106.28      116.99     54.54 o 
  -8  -5   8      222.03      197.56     54.03 o 
  -7  -5   8      635.18      588.06     54.68 o 
  -6  -5   8      932.56      968.06     61.75 o 
  -5  -5   8     1419.94     1431.96    105.61 o 
  -4  -5   8     9426.33     9661.40    254.70 o 
  -3  -5   8     3205.36     3196.33     83.30 o 
  -2  -5   8     1512.42     1583.43     49.74 o 
  -1  -5   8     1517.29     1617.22     42.98 o 
   0  -5   8      894.39      917.24     38.58 o 
   1  -5   8       18.14       -9.77     16.00 o 
   2  -5   8      329.00      350.03     24.61 o 
   3  -5   8       35.43       24.33     16.65 o 
   4  -5   8    10337.20    10087.91    176.46 o 
   5  -5   8      238.52      247.13     44.93 o 
   6  -5   8     6235.02     6092.75    148.19 o 
   7  -5   8     1507.66     1452.77     79.84 o 
   8  -5   8     1755.33     1525.95     88.22 o 
   9  -5   8        1.75      -37.63     69.74 o 
  10  -5   8       69.13      -35.22     71.49 o 
  11  -5   8        2.25      -69.76     69.76 o 
  12  -5   8       48.89      -55.35    109.86 o 
 -12  -4   8      342.51      336.79     75.45 o 
 -11  -4   8      127.91       17.81     55.15 o 
 -10  -4   8     1120.72      998.84    115.25 o 
  -9  -4   8      229.06      201.77     56.48 o 
  -8  -4   8     3059.78     3018.18    122.32 o 
  -7  -4   8     3691.50     3656.38    112.11 o 
  -6  -4   8     3174.31     2948.73     99.85 o 
  -5  -4   8    15096.69    14392.01    228.39 o 
  -4  -4   8     1121.54     1028.00     44.27 o 
  -3  -4   8    18121.62    18519.10    278.05 o 
  -2  -4   8    21506.79    22681.59    309.60 o 
  -1  -4   8       33.26       18.63     14.37 o 
   0  -4   8     6099.64     6005.54     98.51 o 
   1  -4   8     1097.25     1014.26     28.39 o 
   2  -4   8      159.37      151.01     17.09 o 
   3  -4   8    14328.86    13838.62    158.14 o 
   4  -4   8     1716.00     1660.53     46.55 o 
   5  -4   8    17374.27    16674.82    303.67 o 
   6  -4   8     1174.14     1143.58     66.62 o 
   7  -4   8      833.20      881.15     81.90 o 
   8  -4   8      189.51      184.01     56.51 o 
   9  -4   8     2049.38     1913.73    147.02 o 
  10  -4   8      136.11      189.50     74.58 o 
  11  -4   8      411.85      389.55    140.36 o 
  12  -4   8      400.41      418.09    104.98 o 
  13  -4   8      181.37      116.03    108.50 o 
 -13  -3   8     1370.07     1395.87    109.58 o 
 -12  -3   8       19.37       13.22     93.84 o 
 -11  -3   8     1018.61      906.51     85.08 o 
 -10  -3   8      579.19      567.47     98.48 o 
  -9  -3   8     1896.40     1975.76    101.55 o 
  -8  -3   8      742.59      821.31     58.01 o 
  -7  -3   8     1373.75     1330.95     62.35 o 
  -6  -3   8     9704.94     9327.66    159.30 o 
  -5  -3   8      115.85      110.38     21.61 o 
  -4  -3   8     5190.97     5043.45     91.69 o 
  -3  -3   8     8051.53     7898.20    125.81 o 
  -2  -3   8     2222.02     2390.99     52.88 o 
  -1  -3   8     8025.24     7637.17    101.80 o 
   0  -3   8     2898.02     3027.80     50.70 o 
   1  -3   8     2181.84     2262.98     45.31 o 
   2  -3   8     3757.20     3527.88     63.25 o 
   3  -3   8     3998.90     3876.03     59.60 o 
   4  -3   8    10256.36     9432.06    121.54 o 
   5  -3   8     3974.53     3385.84     83.03 o 
   6  -3   8     1478.67     1432.66     71.16 o 
   7  -3   8       44.46       76.83     39.17 o 
   8  -3   8     2959.17     2633.42    128.04 o 
   9  -3   8      826.99      652.53     91.56 o 
  10  -3   8      587.16      677.34    162.50 o 
  11  -3   8       16.97      -36.16     78.95 o 
  12  -3   8      136.52      -21.79     86.68 o 
  13  -3   8      740.96      675.01    119.19 o 
 -13  -2   8       92.22      118.94     59.38 o 
 -12  -2   8      500.16      436.65     69.78 o 
 -11  -2   8      317.61      384.70     60.09 o 
 -10  -2   8     1022.78     1165.21     92.09 o 
  -9  -2   8       13.10      -18.60     33.83 o 
  -8  -2   8      641.45      620.96     44.44 o 
  -7  -2   8     1238.76     1234.00     47.85 o 
  -6  -2   8     2072.62     1943.96     56.20 o 
  -5  -2   8        0.71      -18.85     18.85 o 
  -4  -2   8      433.10      409.36     37.02 o 
  -3  -2   8      404.85      414.31     25.04 o 
  -2  -2   8     6896.15     6698.10     97.04 o 
  -1  -2   8       37.32       51.61     16.91 o 
   0  -2   8      959.20      904.54     29.49 o 
   1  -2   8       14.06       -9.09     15.65 o 
   2  -2   8     6364.96     6021.59     93.69 o 
   3  -2   8     2945.75     2884.71     53.20 o 
   4  -2   8     7194.28     6570.70     92.50 o 
   5  -2   8      174.03      106.53     27.49 o 
   6  -2   8       10.18       17.33     33.88 o 
   7  -2   8      182.77      258.19     49.14 o 
   8  -2   8      975.44      853.03     73.80 o 
   9  -2   8      317.42      188.91     76.53 o 
  10  -2   8      107.62       32.04     74.37 o 
  11  -2   8       17.26      -55.43     77.84 o 
  12  -2   8       33.97      -78.85     78.85 o 
  13  -2   8      565.55      752.53    159.99 o 
 -13  -1   8      230.72      178.66     77.31 o 
 -12  -1   8       38.87       28.71     45.45 o 
 -11  -1   8        8.93      -12.74     39.22 o 
 -10  -1   8       32.58       -9.85     51.95 o 
  -9  -1   8     3911.90     3936.03     98.73 o 
  -8  -1   8        0.69      -17.75     19.43 o 
  -7  -1   8    11609.18    11374.12    173.39 o 
  -6  -1   8      119.00      104.86     23.10 o 
  -5  -1   8      759.15      705.67     33.63 o 
  -4  -1   8     2375.80     2384.60     57.86 o 
  -3  -1   8     2432.12     2272.93     51.01 o 
  -2  -1   8      865.21      901.90     38.35 o 
  -1  -1   8     1357.42     1452.06     49.36 o 
   0  -1   8      569.78      454.23     33.94 o 
   1  -1   8     9814.88     9411.14    136.61 o 
   2  -1   8    20259.05    19245.66    235.34 o 
   3  -1   8     1234.72     1135.46     36.77 o 
   4  -1   8     9969.02     9465.47    125.44 o 
   5  -1   8       19.39       11.95     18.77 o 
   6  -1   8      396.89      360.38     40.69 o 
   7  -1   8      381.62      298.46     51.33 o 
   8  -1   8      109.95       26.92     67.21 o 
   9  -1   8      243.37      241.63     77.38 o 
  10  -1   8      988.43      949.89    109.74 o 
  11  -1   8      254.97      132.98     97.29 o 
  12  -1   8     2590.25     2485.19    168.61 o 
 -13   0   8       25.61      -10.82     45.44 o 
 -12   0   8       90.47       47.04     42.61 o 
 -11   0   8        8.19       21.33     36.58 o 
 -10   0   8     4502.14     4773.79    124.64 o 
  -9   0   8      682.51      686.93     36.60 o 
  -8   0   8    10981.86    10944.42    168.09 o 
  -7   0   8     1301.50     1349.83     53.36 o 
  -6   0   8     7658.63     7288.90    119.16 o 
  -5   0   8      703.26      704.14     32.47 o 
  -4   0   8     1407.53     1337.73     38.93 o 
  -3   0   8       57.10       54.71     16.16 o 
  -2   0   8      518.52      569.65     34.40 o 
  -1   0   8     2782.30     2480.62     69.24 o 
   0   0   8     7264.30     6860.31    116.23 o 
   1   0   8    26909.54    25020.96    330.02 o 
   2   0   8     3311.74     2969.08     55.97 o 
   3   0   8    15774.10    14688.24    186.73 o 
   4   0   8      526.69      423.49     27.07 o 
   5   0   8     1992.16     1915.92     51.54 o 
   6   0   8      462.32      417.96     40.59 o 
   7   0   8      147.09      148.71     63.31 o 
   8   0   8      107.83       14.78     67.50 o 
   9   0   8     1104.35     1205.20    113.17 o 
  10   0   8      413.71      374.44     91.64 o 
  11   0   8     2351.89     2550.76    160.96 o 
  12   0   8     1079.11     1130.55    111.80 o 
 -13   1   8       25.93      120.34     93.12 o 
 -12   1   8       42.95      -59.52     59.52 o 
 -11   1   8     2368.86     2473.53    118.39 o 
 -10   1   8     1306.27     1381.28     68.21 o 
  -9   1   8     5063.14     5396.15    114.93 o 
  -8   1   8     3019.81     3068.57     71.65 o 
  -7   1   8     6864.27     6565.93    118.75 o 
  -6   1   8      164.46      150.58     28.68 o 
  -5   1   8      358.01      305.44     24.33 o 
  -4   1   8     1634.99     1457.38     40.38 o 
  -3   1   8     2504.08     2284.20     57.21 o 
  -2   1   8     2410.42     2455.39     68.78 o 
  -1   1   8      412.58      347.98     26.81 o 
   0   1   8    20455.69    18919.73    260.96 o 
   1   1   8      902.77      902.35     35.27 o 
   2   1   8    12062.31    11612.98    144.31 o 
   3   1   8      143.19      118.20     19.98 o 
   4   1   8     1755.97     1543.83     44.08 o 
   5   1   8     1480.32     1348.79     56.95 o 
   6   1   8       28.49       -5.37     38.41 o 
   7   1   8      462.64      379.03     69.35 o 
   8   1   8      146.03       98.34     95.74 o 
   9   1   8      168.62       91.93    132.63 o 
  10   1   8     1251.01     1216.11    153.85 o 
  11   1   8     1082.49     1101.18     92.83 o 
  12   1   8      367.44      256.37     94.32 o 
 -13   2   8      128.38      -57.79    152.06 o 
 -12   2   8       71.69      181.35     73.14 o 
 -11   2   8      465.70      523.28     95.58 o 
 -10   2   8      306.73      311.02     56.99 o 
  -9   2   8     1886.93     1684.09     86.88 o 
  -8   2   8      151.58      140.46     25.21 o 
  -7   2   8      837.88      810.93     37.98 o 
  -6   2   8       74.38       65.77     20.41 o 
  -5   2   8     6365.62     5848.08    113.30 o 
  -4   2   8      692.53      670.45     34.96 o 
  -3   2   8     1490.01     1415.90     46.65 o 
  -2   2   8       51.68       31.48     21.38 o 
  -1   2   8     3865.80     3950.00     82.06 o 
   0   2   8     1707.05     1464.28     48.73 o 
   1   2   8     3530.98     3250.65     69.51 o 
   2   2   8      831.88      854.95     40.48 o 
   3   2   8       62.44       53.12     20.39 o 
   4   2   8     1594.58     1543.28     47.69 o 
   5   2   8      474.85      440.11     59.15 o 
   6   2   8     1146.79     1168.92     75.91 o 
   7   2   8      837.26      811.62     59.82 o 
   8   2   8      295.38      291.82     59.67 o 
   9   2   8       73.87       54.88     74.04 o 
  10   2   8      941.60      982.16     87.24 o 
  11   2   8       37.33      -42.42    114.82 o 
  12   2   8        0.89        1.00    121.60 o 
 -12   3   8       80.91      150.41    137.18 o 
 -11   3   8      708.72      807.18    324.06 o 
 -10   3   8     1299.58     1482.07     86.20 o 
  -9   3   8     1197.31     1242.42     70.30 o 
  -8   3   8      103.11       99.50     49.77 o 
  -7   3   8      391.55      349.10     26.96 o 
  -6   3   8      953.71      873.94     43.58 o 
  -5   3   8        6.57      -16.80     16.80 o 
  -4   3   8     5133.80     4956.80    105.37 o 
  -3   3   8     7869.88     7435.50    132.09 o 
  -2   3   8      887.42      741.49     35.51 o 
  -1   3   8     7858.98     7339.80    130.89 o 
   0   3   8     1134.49     1144.07     46.07 o 
   1   3   8     6272.42     5676.60    102.16 o 
   2   3   8     3770.54     3523.86     61.63 o 
   3   3   8       72.78       44.13     23.39 o 
   4   3   8     3455.64     3154.16     66.13 o 
   5   3   8     2321.59     2136.93     77.42 o 
   6   3   8      432.66      436.48     45.89 o 
   7   3   8      198.09      104.52     46.73 o 
   8   3   8     5305.64     5724.22    186.23 o 
   9   3   8      390.85      324.55     79.82 o 
  10   3   8      842.66      828.76    138.41 o 
  11   3   8       34.75      -42.91     92.00 o 
 -12   4   8     1951.15     2369.44    160.69 o 
 -11   4   8      806.09      823.27     79.88 o 
 -10   4   8     4097.66     4373.06    142.03 o 
  -9   4   8      923.59      882.38     81.59 o 
  -8   4   8     1134.69     1056.80     97.49 o 
  -7   4   8      559.83      469.19     31.17 o 
  -6   4   8      223.55      175.30     25.27 o 
  -5   4   8     2578.34     2572.71     83.57 o 
  -4   4   8     5453.25     5159.39    130.71 o 
  -3   4   8     5166.50     5203.57    118.25 o 
  -2   4   8    13416.88    12844.29    206.84 o 
  -1   4   8     4993.71     4721.77    105.68 o 
   0   4   8    16932.99    16250.69    278.82 o 
   1   4   8     3690.91     3481.97     77.01 o 
   2   4   8       89.90       42.80     22.14 o 
   3   4   8     1738.62     1600.71     69.58 o 
   4   4   8      388.57      324.24     60.60 o 
   5   4   8      355.83      380.01     66.72 o 
   6   4   8      500.45      465.33     70.77 o 
   7   4   8     8587.23     9112.93    270.74 o 
   8   4   8      148.11       36.17    115.09 o 
   9   4   8     2909.66     3328.64    225.80 o 
  10   4   8       11.53       73.39    128.70 o 
  11   4   8      772.76      916.03    169.98 o 
 -11   5   8     3116.95     3567.39    118.10 o 
 -10   5   8      103.73       62.75     49.23 o 
  -9   5   8      305.32      314.88    159.72 o 
  -8   5   8       12.59      -52.26     53.22 o 
  -7   5   8        4.05       27.82     24.94 o 
  -6   5   8       44.54       -2.29     27.44 o 
  -5   5   8      225.20      219.76     34.17 o 
  -4   5   8     1719.42     1646.77    119.87 o 
  -3   5   8     7986.78     7759.16    160.08 o 
  -2   5   8     5501.85     5170.31    105.50 o 
  -1   5   8     6000.92     5949.70    118.16 o 
   0   5   8     2423.49     2249.54     68.19 o 
   1   5   8       31.19      -13.54     22.36 o 
   2   5   8       22.26       -9.97     29.71 o 
   3   5   8      856.33      808.83     50.61 o 
   4   5   8      334.56      171.00     60.41 o 
   5   5   8       21.83       50.84     56.17 o 
   6   5   8     1575.17     1396.61    122.46 o 
   7   5   8       10.04       16.93    112.42 o 
   8   5   8     3439.59     3792.74    186.48 o 
   9   5   8       67.22       49.12    216.06 o 
  10   5   8      436.10      499.14    151.93 o 
 -12   6   8      781.13      642.19    140.46 o 
 -11   6   8       76.89      102.43     47.31 o 
 -10   6   8       58.65      107.66     94.02 o 
  -9   6   8      554.30      508.78     73.01 o 
  -8   6   8      766.85      625.49     45.63 o 
  -7   6   8      745.43      699.20     52.59 o 
  -6   6   8       74.39       57.28     34.07 o 
  -5   6   8      209.84      206.17     36.76 o 
  -4   6   8       57.88       13.04     28.30 o 
  -3   6   8     1886.28     1796.42     68.95 o 
  -2   6   8       98.80       63.52     32.08 o 
  -1   6   8      225.60      182.19     38.68 o 
   0   6   8      203.87      173.96     32.02 o 
   1   6   8     4661.96     4681.74    120.43 o 
   2   6   8      154.56      119.67     34.26 o 
   3   6   8     3169.52     3125.27    102.29 o 
   4   6   8       86.77      107.02     58.59 o 
   5   6   8        5.71      -30.44     59.17 o 
   6   6   8       84.44       19.47     78.66 o 
   7   6   8      999.58     1196.28    124.44 o 
   8   6   8      531.34      418.31    104.80 o 
   9   6   8        2.23       -9.39    122.71 o 
  10   6   8        3.44      171.15    298.54 o 
 -12   7   8      531.16      444.69     87.87 o 
 -11   7   8      361.05      400.60     79.91 o 
 -10   7   8      240.55      228.21     74.07 o 
  -9   7   8     1449.25     1520.22     74.54 o 
  -8   7   8     1125.47     1286.77     74.38 o 
  -7   7   8     1142.25     1159.77     63.53 o 
  -6   7   8      124.59      109.25     36.30 o 
  -5   7   8      722.42      679.31     49.16 o 
  -4   7   8     3098.90     2991.60    102.80 o 
  -3   7   8      340.71      263.49     43.44 o 
  -2   7   8      303.95      323.95     46.19 o 
  -1   7   8     2446.98     2425.11     95.92 o 
   0   7   8     7490.83     7211.27    142.27 o 
   1   7   8       14.73       25.21     43.21 o 
   2   7   8     7460.19     7415.47    150.37 o 
   3   7   8      174.13      194.02     56.18 o 
   4   7   8     1233.39     1118.58    109.12 o 
   5   7   8      319.69      183.09    138.54 o 
   6   7   8      391.22      295.87     94.54 o 
   7   7   8     1407.98     1644.10    201.63 o 
   8   7   8      939.97     1161.46    134.44 o 
   9   7   8       28.42      432.34    145.87 o 
 -12   8   8      564.97      555.54     97.26 o 
 -11   8   8       44.01        3.90     68.29 o 
 -10   8   8     1175.62     1302.01    104.02 o 
  -9   8   8      657.49      669.78     55.39 o 
  -8   8   8     2333.62     2536.48    102.44 o 
  -7   8   8      223.61      162.71     42.03 o 
  -6   8   8     2110.03     2156.43     89.38 o 
  -5   8   8      958.84     1049.22     68.19 o 
  -4   8   8     9005.02     9085.94    192.85 o 
  -3   8   8        0.45       31.72     33.24 o 
  -2   8   8     1448.31     1474.51     72.03 o 
  -1   8   8     1846.13     1741.77     83.11 o 
   0   8   8      497.56      497.75     52.81 o 
   1   8   8     5798.80     5950.96    146.61 o 
   2   8   8      191.51      145.35     44.98 o 
   3   8   8     2959.73     2854.73    190.95 o 
   4   8   8      742.65      790.97    133.36 o 
   5   8   8      379.77      488.11    155.43 o 
   6   8   8     1648.08     1854.13    185.06 o 
   7   8   8     1146.96     1381.40    526.32 o 
   8   8   8       18.18      118.87    245.73 o 
 -11   9   8      156.50      175.36     81.43 o 
 -10   9   8      327.32      336.48     52.67 o 
  -9   9   8      361.96      489.37     55.59 o 
  -8   9   8      101.44      114.94     42.65 o 
  -7   9   8     1519.51     1597.01    107.78 o 
  -6   9   8       44.25       45.72     40.12 o 
  -5   9   8     5808.52     5733.18    146.65 o 
  -4   9   8        1.50      -22.40     35.51 o 
  -3   9   8      782.75      714.51     59.68 o 
  -2   9   8       49.05       59.80     38.88 o 
  -1   9   8        2.74       -5.18     37.72 o 
   0   9   8     1345.34     1329.54     74.31 o 
   1   9   8       72.77       -5.08     41.30 o 
   2   9   8     1078.92     1050.41     69.74 o 
   3   9   8     1413.99     1371.87    158.73 o 
   4   9   8      411.70      456.72    162.98 o 
   5   9   8     1341.48     1581.42    175.61 o 
   6   9   8      647.78      674.48    344.15 o 
   7   9   8       78.94      197.24    249.97 o 
 -10  10   8      169.89      102.41     75.54 o 
  -9  10   8       34.61       35.15     44.71 o 
  -8  10   8       14.18       20.29     59.61 o 
  -7  10   8      167.84      143.49     48.03 o 
  -6  10   8     1114.74     1168.05     76.74 o 
  -5  10   8       45.19       51.66     43.10 o 
  -4  10   8      337.64      277.22     49.64 o 
  -3  10   8       20.35      -39.79     39.79 o 
  -2  10   8     1265.57     1225.63     95.84 o 
  -1  10   8      201.81      179.93     47.87 o 
   0  10   8     2713.50     2526.58    100.68 o 
   1  10   8       69.96       12.27     42.72 o 
   2  10   8       84.01      143.58    102.52 o 
   3  10   8      118.40       90.84    105.98 o 
   4  10   8      229.54      158.37    117.09 o 
   5  10   8       73.19      -33.42    123.50 o 
   6  10   8        7.15      107.55    308.27 o 
  -9  11   8      602.45      565.41     75.63 o 
  -8  11   8      150.97      190.74     56.02 o 
  -7  11   8       26.28       17.26     45.70 o 
  -6  11   8       11.64      -23.88     41.78 o 
  -5  11   8      246.01      208.49     55.73 o 
  -4  11   8      292.26      307.97     54.25 o 
  -3  11   8     1451.78     1597.84     87.43 o 
  -2  11   8     1328.25     1244.45     81.43 o 
  -1  11   8     3159.77     3249.31    118.06 o 
   0  11   8     1095.86     1063.41     78.03 o 
   1  11   8      994.22      905.83     76.30 o 
   2  11   8       13.28       10.74    102.20 o 
   3  11   8      286.01      234.55    118.16 o 
   4  11   8       13.49        0.52    226.18 o 
   5  11   8      110.07      177.53    120.87 o 
  -8  12   8      538.66      475.26     70.65 o 
  -7  12   8      290.11      268.84     62.57 o 
  -6  12   8      607.86      413.03     76.88 o 
  -5  12   8       23.22       35.60     52.59 o 
  -4  12   8     1719.58     1526.29     90.99 o 
  -3  12   8     1407.83     1276.54     97.36 o 
  -2  12   8     1514.54     1503.77     91.54 o 
  -1  12   8     1343.85     1142.86     89.35 o 
   0  12   8     1043.73      924.18    132.51 o 
   1  12   8       17.07      -11.60    108.99 o 
   2  12   8     1434.66     1228.57    168.79 o 
   3  12   8        2.21       94.58    120.88 o 
  -6  13   8      120.85      -12.43     96.50 o 
  -5  13   8      398.40      281.05     67.95 o 
  -4  13   8      842.32      599.46     87.66 o 
  -3  13   8       85.53      115.34     56.40 o 
  -2  13   8      900.19      783.62     98.66 o 
  -1  13   8      271.00      118.88     69.37 o 
   0  13   8       24.71      -20.08     88.16 o 
   1 -15   9     1003.48     1200.50    228.93 o 
   2 -15   9      914.46      770.93    138.53 o 
  -3 -14   9      356.75      373.02     97.74 o 
  -2 -14   9      174.62      104.79     84.06 o 
  -1 -14   9     2462.64     2374.13    163.14 o 
   0 -14   9       63.14      204.36    101.80 o 
   1 -14   9      146.25      141.46    104.39 o 
   2 -14   9       17.23       97.10     92.71 o 
   3 -14   9     1107.30      907.45    136.43 o 
   4 -14   9      273.75      176.21     94.84 o 
   5 -14   9      660.96      423.77    174.99 o 
   6 -14   9        3.34      186.37    160.30 o 
  -5 -13   9      187.52      138.77    106.23 o 
  -4 -13   9       34.96       85.86    145.31 o 
  -3 -13   9     1060.37     1059.41    117.36 o 
  -2 -13   9      797.23     1037.25    193.75 o 
  -1 -13   9     1555.54     1438.44    123.16 o 
   0 -13   9       31.89      235.01     93.02 o 
   1 -13   9      147.72      144.86     91.72 o 
   2 -13   9     1323.44     1238.55    140.91 o 
   3 -13   9      612.58      548.61    144.81 o 
   4 -13   9     1481.12     1290.96    145.03 o 
   5 -13   9       82.91       51.49    139.65 o 
   6 -13   9     1024.69      803.38    111.23 o 
   7 -13   9      771.21      611.56    104.91 o 
   8 -13   9      417.88      236.56    121.48 o 
  -6 -12   9     1329.17     1206.76    156.20 o 
  -5 -12   9        6.32      119.20    105.35 o 
  -4 -12   9     4132.39     4362.67    383.50 o 
  -3 -12   9      308.51      496.02     89.85 o 
  -2 -12   9    10195.25    10335.35    306.16 o 
  -1 -12   9        5.98        6.44     66.87 o 
   0 -12   9     1018.22     1253.64    115.33 o 
   1 -12   9      814.04      682.20    113.52 o 
   2 -12   9      255.15      133.41     82.98 o 
   3 -12   9      968.31      787.30    116.49 o 
   4 -12   9      423.73      300.71    111.06 o 
   5 -12   9     3896.14     3481.98    162.88 o 
   6 -12   9     2869.41     2403.59    143.23 o 
   7 -12   9     2251.65     2166.42    144.17 o 
   8 -12   9      532.29      571.47    115.16 o 
   9 -12   9     1497.15     1330.30    154.73 o 
  -8 -11   9        5.45      -72.81    130.00 o 
  -7 -11   9      677.35      633.14     95.64 o 
  -6 -11   9       35.51       16.44     97.34 o 
  -5 -11   9     4323.41     4264.81    232.27 o 
  -4 -11   9       65.33       41.28     68.87 o 
  -3 -11   9    10053.47    10157.02    298.16 o 
  -2 -11   9      545.17      551.75     83.93 o 
  -1 -11   9     2949.26     3365.72    153.51 o 
   0 -11   9      120.93       92.75     54.63 o 
   1 -11   9       72.17       11.55     67.92 o 
   2 -11   9      219.34      166.34     84.74 o 
   3 -11   9        7.40       13.86     64.04 o 
   4 -11   9     1274.05     1052.45     84.47 o 
   5 -11   9     3792.46     3535.50    158.78 o 
   6 -11   9     3768.69     3533.23    161.13 o 
   7 -11   9     2060.81     1981.12    142.63 o 
   8 -11   9     1155.47     1034.45    109.16 o 
   9 -11   9      172.35      123.89    107.96 o 
  10 -11   9       39.99       43.24    130.67 o 
  -9 -10   9       65.21       22.51    140.41 o 
  -8 -10   9      159.20      221.59    110.50 o 
  -7 -10   9        3.88       27.74     64.40 o 
  -6 -10   9     1206.80     1285.69    109.64 o 
  -5 -10   9      409.96      399.97     65.24 o 
  -4 -10   9     3186.65     3079.30    123.48 o 
  -3 -10   9      595.95      728.99     87.60 o 
  -2 -10   9     3097.59     2777.04    136.41 o 
  -1 -10   9      867.14      831.23     85.88 o 
   0 -10   9      454.45      329.65     83.87 o 
   1 -10   9     1232.74     1354.54     99.70 o 
   2 -10   9     1522.69     1483.02    128.91 o 
   3 -10   9       67.28       -0.23     43.02 o 
   4 -10   9       63.97        1.99    123.15 o 
   5 -10   9     2418.21     2286.76    127.71 o 
   6 -10   9      126.89      -56.63     56.63 o 
   7 -10   9      704.89      732.28     92.77 o 
   8 -10   9       50.50       41.97     68.05 o 
   9 -10   9      339.63      267.18    123.88 o 
  10 -10   9       14.18     -144.20    190.26 o 
  -9  -9   9     1686.29     1563.70    142.61 o 
  -8  -9   9       46.30       71.79     65.56 o 
  -7  -9   9      237.12      321.43     76.05 o 
  -6  -9   9      904.43      851.74     90.74 o 
  -5  -9   9       77.89      101.36     58.23 o 
  -4  -9   9     1220.12     1395.12     84.62 o 
  -3  -9   9      546.21      572.30     60.61 o 
  -2  -9   9      741.80      763.11    118.25 o 
  -1  -9   9     3699.12     4003.02    153.99 o 
   0  -9   9     7143.23     7159.63    266.49 o 
   1  -9   9     1802.84     1911.22    119.77 o 
   2  -9   9     1639.77     1546.87     69.27 o 
   3  -9   9     1945.48     1816.95     89.84 o 
   4  -9   9      533.01      591.07     74.81 o 
   5  -9   9     2759.47     2582.76    127.46 o 
   6  -9   9      100.41      128.66     64.08 o 
   7  -9   9      693.97      600.89     83.66 o 
   8  -9   9     1613.03     1724.07    232.60 o 
   9  -9   9      220.56      162.59     76.41 o 
  10  -9   9     2656.80     2622.49    188.11 o 
  11  -9   9      179.45      -21.36    101.09 o 
 -10  -8   9     2192.27     2045.10    136.69 o 
  -9  -8   9       16.45       97.68     64.81 o 
  -8  -8   9     2636.07     2499.31    136.02 o 
  -7  -8   9     3184.92     2964.67    175.73 o 
  -6  -8   9     1478.54     1463.77     86.67 o 
  -5  -8   9     3992.64     4071.39    134.07 o 
  -4  -8   9     3736.04     3650.03    124.50 o 
  -3  -8   9      312.55      306.58     50.09 o 
  -2  -8   9     5286.57     5402.20    194.33 o 
  -1  -8   9     6052.61     6378.88    165.81 o 
   0  -8   9      759.43      888.80     61.01 o 
   1  -8   9     2540.06     2365.26     70.67 o 
   2  -8   9     4773.25     4738.62    114.34 o 
   3  -8   9      127.79       64.47     35.54 o 
   4  -8   9     7352.76     7079.35    181.54 o 
   5  -8   9      314.40      218.01     53.80 o 
   6  -8   9     1643.31     1695.07    107.89 o 
   7  -8   9     1279.97     1297.76    102.13 o 
   8  -8   9        0.76       -1.08     61.21 o 
   9  -8   9     4381.52     4635.77    233.47 o 
  10  -8   9      121.04       -7.54    188.13 o 
  11  -8   9     1792.49     1763.90    172.23 o 
 -11  -7   9      310.87      312.99     93.68 o 
 -10  -7   9        1.17      -17.08     60.42 o 
  -9  -7   9     2352.68     2407.38    133.56 o 
  -8  -7   9     3757.04     3652.59    155.89 o 
  -7  -7   9     4372.43     4047.20    157.89 o 
  -6  -7   9     6009.99     5387.04    153.71 o 
  -5  -7   9      612.06      640.83     60.77 o 
  -4  -7   9        1.23      -31.75     31.75 o 
  -3  -7   9     1350.14     1363.35    129.55 o 
  -2  -7   9     3816.50     3657.46    146.60 o 
  -1  -7   9      328.87      383.36     43.37 o 
   0  -7   9     2411.20     2526.97     74.35 o 
   1  -7   9     1809.42     1801.03     53.14 o 
   2  -7   9      875.83      836.82     41.79 o 
   3  -7   9     9246.61     8872.29    189.49 o 
   4  -7   9      461.03      388.26     51.46 o 
   5  -7   9     4454.06     4278.01    139.19 o 
   6  -7   9      424.22      434.72     65.47 o 
   7  -7   9       58.46       -0.13     44.76 o 
   8  -7   9      726.99      785.70     73.30 o 
   9  -7   9      537.12      530.98    153.80 o 
  10  -7   9      435.61      404.74    107.18 o 
  11  -7   9        7.61        6.60     90.43 o 
  12  -7   9      594.19      338.96    119.67 o 
 -11  -6   9      112.84      156.37     71.36 o 
 -10  -6   9      619.60      716.61     88.25 o 
  -9  -6   9       90.43      244.62     64.09 o 
  -8  -6   9     3348.94     3142.32    137.38 o 
  -7  -6   9     1974.26     1906.71     89.70 o 
  -6  -6   9     1448.63     1379.04     76.73 o 
  -5  -6   9      853.13      914.22     62.36 o 
  -4  -6   9       58.35       74.24     36.54 o 
  -3  -6   9      564.76      552.06     50.74 o 
  -2  -6   9     2880.07     2986.56     84.03 o 
  -1  -6   9       97.22       61.92     18.11 o 
   0  -6   9       13.68        5.53     14.24 o 
   1  -6   9        5.63       -4.54     19.58 o 
   2  -6   9     7763.33     7513.01    106.81 o 
   3  -6   9        2.48       31.04     43.63 o 
   4  -6   9     3300.49     3217.77    104.47 o 
   5  -6   9      187.00      101.83     54.89 o 
   6  -6   9     2268.64     2060.39     94.96 o 
   7  -6   9     1070.49     1052.17     75.80 o 
   8  -6   9     2329.09     2164.63    102.90 o 
   9  -6   9      800.84      579.00    106.40 o 
  10  -6   9        4.12      -28.83    191.65 o 
  11  -6   9       25.42       57.77    128.08 o 
  12  -6   9       41.04       79.06     89.01 o 
 -12  -5   9      797.54      725.63     93.87 o 
 -11  -5   9      165.16      247.10    118.94 o 
 -10  -5   9      473.52      531.14     78.46 o 
  -9  -5   9     1020.76     1007.11     94.94 o 
  -8  -5   9      139.11      101.60     50.10 o 
  -7  -5   9     1052.28     1068.64     84.28 o 
  -6  -5   9      323.27      285.98     42.64 o 
  -5  -5   9     1599.58     1557.03     74.46 o 
  -4  -5   9       45.05       25.19     23.85 o 
  -3  -5   9    17504.23    17639.67    272.25 o 
  -2  -5   9      418.83      409.44     33.62 o 
  -1  -5   9     4335.30     4250.66     71.27 o 
   0  -5   9       34.29       -8.87     17.29 o 
   1  -5   9       25.57        8.89     14.73 o 
   2  -5   9     1355.81     1295.50     37.68 o 
   3  -5   9      573.09      470.99     39.32 o 
   4  -5   9     1098.68     1012.40     53.06 o 
   5  -5   9     2090.23     2083.83     86.57 o 
   6  -5   9     4243.21     4073.89    128.33 o 
   7  -5   9     1489.58     1696.05    137.27 o 
   8  -5   9     4461.96     4618.26    218.01 o 
   9  -5   9      892.32      717.96    113.44 o 
  10  -5   9      248.45      150.64    189.32 o 
  11  -5   9        9.65      -78.54     78.54 o 
  12  -5   9       36.59      -22.39     87.09 o 
 -12  -4   9      998.00      998.41     99.26 o 
 -11  -4   9      329.78      306.91     70.69 o 
 -10  -4   9        5.49       14.23     56.20 o 
  -9  -4   9     2166.68     2021.79    120.68 o 
  -8  -4   9      128.10      162.54     45.22 o 
  -7  -4   9     2567.81     2358.25     95.75 o 
  -6  -4   9     4974.24     4860.31    104.45 o 
  -5  -4   9       30.18       45.63     23.47 o 
  -4  -4   9    16721.28    16229.52    252.38 o 
  -3  -4   9      517.51      536.77     35.38 o 
  -2  -4   9    22657.06    22878.99    339.38 o 
  -1  -4   9      172.22      157.59     21.58 o 
   0  -4   9     3941.76     3650.31     67.64 o 
   1  -4   9     8619.00     8439.30    108.50 o 
   2  -4   9     3362.36     3264.30     59.87 o 
   3  -4   9        3.62       -3.18     17.93 o 
   4  -4   9     2525.42     2448.26     72.69 o 
   5  -4   9     9322.07     8779.95    161.95 o 
   6  -4   9     1135.51     1130.83     72.48 o 
   7  -4   9     5720.92     5800.08    201.95 o 
   8  -4   9     1735.10     1535.51    135.17 o 
   9  -4   9      971.58      933.04    184.23 o 
  10  -4   9      411.23      361.40     89.34 o 
  11  -4   9       35.79      -85.49     85.49 o 
  12  -4   9      168.53      116.39     96.97 o 
 -12  -3   9      561.00      451.20    121.75 o 
 -11  -3   9      107.06      102.30     54.69 o 
 -10  -3   9     3697.50     3643.41    142.50 o 
  -9  -3   9       40.36       69.03     43.02 o 
  -8  -3   9     2359.88     2244.60     82.34 o 
  -7  -3   9     1309.56     1347.60     53.12 o 
  -6  -3   9      238.20      274.53     30.28 o 
  -5  -3   9     5748.54     5513.78    159.21 o 
  -4  -3   9     2019.35     1990.58     55.13 o 
  -3  -3   9    20468.94    21046.90    291.46 o 
  -2  -3   9      111.84      106.36     17.79 o 
  -1  -3   9     1625.89     1436.61     37.51 o 
   0  -3   9     2097.47     1885.25     49.55 o 
   1  -3   9     8076.60     7687.47    110.58 o 
   2  -3   9      889.21      861.73     34.26 o 
   3  -3   9     4455.37     4198.33     74.76 o 
   4  -3   9     4952.55     4586.75     84.87 o 
   5  -3   9      155.84      153.48     33.05 o 
   6  -3   9     5451.44     5480.24    174.69 o 
   7  -3   9       22.78       70.56     48.87 o 
   8  -3   9      462.85      340.52     76.05 o 
   9  -3   9     2182.38     2105.09    163.98 o 
  10  -3   9       97.33      -23.10     75.44 o 
  11  -3   9      645.89      638.18    127.47 o 
  12  -3   9       35.01      -76.71     88.00 o 
 -13  -2   9       37.19       79.75     59.21 o 
 -12  -2   9        7.33       -2.58     80.40 o 
 -11  -2   9     1656.57     1767.24    102.39 o 
 -10  -2   9        5.68       47.04     44.77 o 
  -9  -2   9     2091.03     1933.44     87.52 o 
  -8  -2   9       43.97       23.23     22.49 o 
  -7  -2   9      988.64     1055.17     59.15 o 
  -6  -2   9      101.30       73.06     24.23 o 
  -5  -2   9     4045.34     3902.06     78.67 o 
  -4  -2   9      626.74      665.73     32.75 o 
  -3  -2   9      152.04      151.63     18.00 o 
  -2  -2   9      649.47      618.08     31.42 o 
  -1  -2   9     4730.63     4352.55     85.07 o 
   0  -2   9      764.67      682.99     37.81 o 
   1  -2   9     5929.74     5796.80    101.79 o 
   2  -2   9      929.73      919.03     39.29 o 
   3  -2   9      478.34      399.62     31.13 o 
   4  -2   9     5517.05     5188.20     86.15 o 
   5  -2   9     1934.26     1820.57     63.48 o 
   6  -2   9     1993.57     1899.88     74.18 o 
   7  -2   9       57.37       80.88     55.03 o 
   8  -2   9      323.60      177.70     87.95 o 
   9  -2   9      107.79       90.53     76.21 o 
  10  -2   9      379.45      294.31     92.42 o 
  11  -2   9       69.70       62.05     88.65 o 
  12  -2   9       46.71      -16.59     92.62 o 
 -13  -1   9       50.70       30.43     54.37 o 
 -12  -1   9      208.56      264.39     58.18 o 
 -11  -1   9        3.94       25.31     50.00 o 
 -10  -1   9      936.43      925.43     62.99 o 
  -9  -1   9      187.85      180.26     27.41 o 
  -8  -1   9      815.63      831.59     39.73 o 
  -7  -1   9     2436.74     2543.18     63.46 o 
  -6  -1   9     6647.71     6450.65    117.82 o 
  -5  -1   9     4441.71     4259.23    123.33 o 
  -4  -1   9     2545.83     2480.20     77.60 o 
  -3  -1   9      423.51      434.54     43.50 o 
  -2  -1   9      624.90      622.35     36.73 o 
  -1  -1   9       89.14       36.16     22.81 o 
   0  -1   9     2448.38     2322.64     53.89 o 
   1  -1   9     3309.58     3048.95     61.86 o 
   2  -1   9       26.92       30.60     19.64 o 
   3  -1   9    19471.89    18196.59    244.23 o 
   4  -1   9      709.77      748.63     33.64 o 
   5  -1   9     7269.76     6800.33    152.63 o 
   6  -1   9      439.89      451.77     40.08 o 
   7  -1   9      268.20      289.91     98.69 o 
   8  -1   9      646.30      605.93     88.59 o 
   9  -1   9      387.45      216.60    112.61 o 
  10  -1   9       56.98        6.77     77.45 o 
  11  -1   9       75.75       30.84     86.91 o 
  12  -1   9     1163.08      864.79    125.14 o 
 -13   0   9      190.29      213.21     55.74 o 
 -12   0   9       72.90      -35.47     40.84 o 
 -11   0   9      100.49       84.84     43.01 o 
 -10   0   9      455.39      467.08     57.62 o 
  -9   0   9     1468.70     1455.49     49.80 o 
  -8   0   9     6061.47     6189.02    120.05 o 
  -7   0   9     6251.00     6229.81    124.26 o 
  -6   0   9    11623.74    11417.05    192.69 o 
  -5   0   9      829.36      833.02     59.35 o 
  -4   0   9     5128.10     4935.16    121.20 o 
  -3   0   9     5451.25     5303.47    115.32 o 
  -2   0   9       27.70       27.62     21.85 o 
  -1   0   9      132.68       99.07     21.28 o 
   0   0   9     1212.49     1019.92     53.36 o 
   1   0   9     1876.38     1743.28     54.86 o 
   2   0   9    13238.45    12651.92    178.00 o 
   3   0   9     1914.86     1969.54     48.81 o 
   4   0   9    17247.38    16718.40    229.57 o 
   5   0   9      930.94      905.31     50.74 o 
   6   0   9      749.15      592.76     79.55 o 
   7   0   9      250.89      247.37     80.72 o 
   8   0   9       66.03      -40.14     67.40 o 
   9   0   9       18.28      -66.61     70.26 o 
  10   0   9       77.23       24.60     92.62 o 
  11   0   9     1194.43     1174.02    130.15 o 
  12   0   9      303.89      342.89     78.47 o 
 -13   1   9      163.97      432.85    135.31 o 
 -12   1   9      444.54      548.44    108.63 o 
 -11   1   9       49.80       43.80     31.55 o 
 -10   1   9      777.92      796.33     50.43 o 
  -9   1   9     4489.11     4499.96     91.72 o 
  -8   1   9     1052.23     1068.28     88.76 o 
  -7   1   9     5638.34     5498.26    134.13 o 
  -6   1   9      728.89      637.26     58.38 o 
  -5   1   9     1344.66     1205.02     63.42 o 
  -4   1   9     4914.45     4535.44    115.39 o 
  -3   1   9       30.37        3.18     21.46 o 
  -2   1   9     1607.03     1538.10     57.96 o 
  -1   1   9      211.43      185.48     24.81 o 
   0   1   9      143.23      165.62     25.72 o 
   1   1   9     9101.50     8707.79    139.57 o 
   2   1   9     3995.02     3779.54     64.66 o 
   3   1   9    14750.73    14370.46    177.77 o 
   4   1   9     3865.13     3773.90     86.28 o 
   5   1   9      691.74      628.66     45.77 o 
   6   1   9       62.97       48.91     39.88 o 
   7   1   9      497.00      563.54     94.31 o 
   8   1   9      422.44      392.47     86.62 o 
   9   1   9      101.74       11.07     67.51 o 
  10   1   9       70.93       13.23     58.98 o 
  11   1   9        5.09       -2.31     65.79 o 
  12   1   9     1021.95      924.60    125.08 o 
 -13   2   9       79.58      234.03     98.29 o 
 -12   2   9      290.75      549.49    104.49 o 
 -11   2   9       46.26       42.23     66.18 o 
 -10   2   9      940.88     1099.88     92.11 o 
  -9   2   9      243.41      138.01     55.26 o 
  -8   2   9     4243.51     4391.00    127.76 o 
  -7   2   9       29.84        2.50     26.00 o 
  -6   2   9     1650.26     1611.93     72.19 o 
  -5   2   9      152.73       96.96     28.38 o 
  -4   2   9     1450.87     1462.11     94.66 o 
  -3   2   9     3703.49     3436.69     90.06 o 
  -2   2   9       24.79       30.63     18.99 o 
  -1   2   9      210.74      209.51     26.44 o 
   0   2   9        5.38      -21.22     21.22 o 
   1   2   9     3010.00     2761.29     86.22 o 
   2   2   9      332.95      279.39     26.10 o 
   3   2   9     2159.15     2075.85     56.60 o 
   4   2   9      376.93      370.30     31.51 o 
   5   2   9     1653.51     1629.04     72.96 o 
   6   2   9      189.72      175.08     65.03 o 
   7   2   9     3843.11     4015.12    125.51 o 
   8   2   9        3.50      -47.89     47.89 o 
   9   2   9        1.04        7.49     56.67 o 
  10   2   9      389.47      347.27     74.60 o 
  11   2   9      172.92      168.37     88.65 o 
 -12   3   9      111.03      190.65     82.32 o 
 -11   3   9        3.97       22.05    123.91 o 
 -10   3   9     3694.28     3811.10    149.30 o 
  -9   3   9      260.21      352.73     59.57 o 
  -8   3   9     5751.05     5363.71    147.03 o 
  -7   3   9      164.48      129.00     32.43 o 
  -6   3   9      217.71      170.59     37.95 o 
  -5   3   9     1204.87     1076.31     57.17 o 
  -4   3   9     3167.15     2916.92    101.29 o 
  -3   3   9     2373.79     2127.17    104.22 o 
  -2   3   9       24.61       -3.57     20.82 o 
  -1   3   9     3938.75     3732.61     91.87 o 
   0   3   9     4374.48     4000.65     90.94 o 
   1   3   9     6322.32     5989.65    119.77 o 
   2   3   9     2986.38     2833.03     77.33 o 
   3   3   9     3363.00     3244.54     77.66 o 
   4   3   9      263.21      256.36     32.87 o 
   5   3   9      122.64       92.11     54.77 o 
   6   3   9     2955.34     3098.83    249.75 o 
   7   3   9      504.87      505.08     99.93 o 
   8   3   9      951.90      919.53    123.89 o 
   9   3   9     1046.60      967.96    133.97 o 
  10   3   9       57.61      -54.32    134.66 o 
  11   3   9     1358.84     1563.53    167.51 o 
 -12   4   9       50.27       55.99    114.14 o 
 -11   4   9     3955.46     4344.87    142.11 o 
 -10   4   9      527.74      627.81     76.78 o 
  -9   4   9     7464.26     7782.77    280.60 o 
  -8   4   9     1879.28     1855.02     77.00 o 
  -7   4   9      409.06      446.13     43.53 o 
  -6   4   9     1162.63     1193.15     65.90 o 
  -5   4   9       78.80      131.15     32.71 o 
  -4   4   9     4328.24     4067.27    115.00 o 
  -3   4   9      233.34      149.46     32.02 o 
  -2   4   9     3944.50     3734.18     92.85 o 
  -1   4   9     3566.27     3189.89     87.02 o 
   0   4   9    24341.97    23320.78    355.71 o 
   1   4   9     3267.29     3320.78     85.47 o 
   2   4   9     8255.98     8185.66    173.13 o 
   3   4   9      356.71      318.65     42.17 o 
   4   4   9      156.81      167.11     66.32 o 
   5   4   9     1758.36     1786.63    103.82 o 
   6   4   9       25.07       10.10    101.07 o 
   7   4   9     1707.14     1924.91    135.44 o 
   8   4   9     1764.57     1757.98    180.61 o 
   9   4   9      143.13      333.12    143.56 o 
  10   4   9     1653.51     1765.96    269.47 o 
 -12   5   9     1292.44     1435.47    209.30 o 
 -11   5   9      513.88      690.58     71.74 o 
 -10   5   9     4579.33     5029.04    157.60 o 
  -9   5   9      841.81      717.78     99.17 o 
  -8   5   9     1573.21     1575.90     73.87 o 
  -7   5   9      166.14      118.14     45.64 o 
  -6   5   9      117.56       75.11     33.73 o 
  -5   5   9       43.99        8.90     28.77 o 
  -4   5   9      106.61       41.78     28.57 o 
  -3   5   9      408.76      403.56     41.03 o 
  -2   5   9      428.21      378.76     42.74 o 
  -1   5   9     8488.19     8130.50    151.67 o 
   0   5   9      228.07      236.42     34.53 o 
   1   5   9     9067.48     8707.98    176.71 o 
   2   5   9      304.38      292.48     44.97 o 
   3   5   9       14.18        5.70     35.46 o 
   4   5   9        3.63       15.46     64.30 o 
   5   5   9      287.23      238.09     74.03 o 
   6   5   9      112.33      -52.66     78.79 o 
   7   5   9     1066.08     1137.21    324.42 o 
   8   5   9      640.79      708.23    195.28 o 
   9   5   9     1307.84     1372.23    181.74 o 
  10   5   9      535.16      544.18    158.18 o 
 -12   6   9      140.88       75.70     80.51 o 
 -11   6   9      809.79      824.49     91.40 o 
 -10   6   9      433.60      636.54     80.19 o 
  -9   6   9      163.55       64.67     59.53 o 
  -8   6   9      551.61      533.02     51.19 o 
  -7   6   9      108.36       62.54     36.15 o 
  -6   6   9     1868.35     1724.69    116.24 o 
  -5   6   9       55.07       27.73     36.00 o 
  -4   6   9       41.40       43.83     33.11 o 
  -3   6   9       69.58       59.36     31.20 o 
  -2   6   9     1797.20     1601.95     70.88 o 
  -1   6   9      277.03      219.43     41.03 o 
   0   6   9     1500.03     1261.46     58.90 o 
   1   6   9      148.09      141.10     38.15 o 
   2   6   9      611.23      511.73     75.87 o 
   3   6   9      954.63      879.93     60.66 o 
   4   6   9     1702.14     1767.31    121.30 o 
   5   6   9      180.02      154.24    113.82 o 
   6   6   9      559.01      687.98    130.48 o 
   7   6   9      130.92       53.10    323.42 o 
   8   6   9       37.78       92.93    115.11 o 
   9   6   9      304.11      622.95    220.39 o 
 -12   7   9      208.36      289.57     92.49 o 
 -11   7   9      626.66      649.50     81.79 o 
 -10   7   9      487.97      454.86     78.01 o 
  -9   7   9      162.84      137.95     39.24 o 
  -8   7   9      305.75      328.24     45.91 o 
  -7   7   9     3304.47     3540.74    111.03 o 
  -6   7   9      146.36       54.71     38.83 o 
  -5   7   9     1797.92     1719.33    104.49 o 
  -4   7   9     4199.76     4030.83    126.46 o 
  -3   7   9       57.77       52.41     35.38 o 
  -2   7   9     1313.68     1184.57     76.80 o 
  -1   7   9       95.18       31.34     37.73 o 
   0   7   9      166.59      142.83     44.14 o 
   1   7   9     2788.60     2765.95     95.07 o 
   2   7   9      919.68     1015.15     64.78 o 
   3   7   9     4026.06     3763.73    215.20 o 
   4   7   9      672.20      645.22    121.92 o 
   5   7   9     1003.54     1201.41    149.36 o 
   6   7   9        2.61      112.26    106.18 o 
   7   7   9      981.31     1040.23    206.41 o 
   8   7   9      366.32      837.87    319.76 o 
 -11   8   9      937.27     1026.63    106.36 o 
 -10   8   9      114.68       60.40     80.11 o 
  -9   8   9      376.02      362.24     86.68 o 
  -8   8   9     2122.73     2405.12     96.25 o 
  -7   8   9        0.68      -29.80     33.98 o 
  -6   8   9     2613.39     2559.73     99.03 o 
  -5   8   9     4470.68     4115.38    118.74 o 
  -4   8   9     1601.82     1437.34     73.72 o 
  -3   8   9     5134.04     5028.46    132.91 o 
  -2   8   9      594.55      499.97     52.28 o 
  -1   8   9     1301.84     1449.02    105.62 o 
   0   8   9     1772.97     1685.64     80.69 o 
   1   8   9      137.76       98.25     44.11 o 
   2   8   9     3503.08     3402.83    111.55 o 
   3   8   9      701.05      653.84    123.77 o 
   4   8   9     1240.25     1325.02    181.18 o 
   5   8   9        6.09       15.51    145.17 o 
   6   8   9     2909.49     3521.06    235.35 o 
   7   8   9      194.70      341.20    158.87 o 
   8   8   9     1308.08     1392.86    243.99 o 
 -11   9   9        1.06       15.86     83.82 o 
 -10   9   9       89.75       62.54     49.64 o 
  -9   9   9      178.90      204.67     46.73 o 
  -8   9   9       18.06      -35.25     36.69 o 
  -7   9   9      373.20      312.11     51.14 o 
  -6   9   9      772.12      636.92     61.58 o 
  -5   9   9     1407.11     1125.62     70.77 o 
  -4   9   9     4080.68     4161.90    136.31 o 
  -3   9   9     1581.38     1484.08     82.46 o 
  -2   9   9      935.54      921.37     68.00 o 
  -1   9   9      340.52      218.21     50.61 o 
   0   9   9      296.07      273.48     52.47 o 
   1   9   9      164.81      154.90     47.18 o 
   2   9   9     1355.33     1336.32    215.43 o 
   3   9   9      105.84      103.13    120.38 o 
   4   9   9        0.95       95.39    107.23 o 
   5   9   9     1720.27     1630.07    213.40 o 
   6   9   9      152.55      319.02    132.15 o 
   7   9   9     1269.18     1401.57    248.56 o 
 -10  10   9        0.73      -27.09     46.43 o 
  -9  10   9      650.47      856.49     71.63 o 
  -8  10   9       11.71       25.05     47.85 o 
  -7  10   9       13.70        7.76     42.04 o 
  -6  10   9        7.99       24.12     44.63 o 
  -5  10   9      919.20      875.89     67.43 o 
  -4  10   9      466.53      485.68     58.62 o 
  -3  10   9      153.59      142.12     46.52 o 
  -2  10   9        3.20      -25.03     42.82 o 
  -1  10   9      142.49      169.61     49.37 o 
   0  10   9     1289.40     1162.84     78.17 o 
   1  10   9      421.84      396.15     70.20 o 
   2  10   9     1529.64     1514.73    345.90 o 
   3  10   9       76.51      -16.55    105.36 o 
   4  10   9       85.57       -1.47    109.57 o 
   5  10   9        3.74       10.49    110.53 o 
  -9  11   9      318.88      481.10    118.49 o 
  -8  11   9      334.14      322.12     87.12 o 
  -7  11   9        2.47       -7.05     47.16 o 
  -6  11   9      111.38      146.30     53.94 o 
  -5  11   9      124.13       88.45     52.05 o 
  -4  11   9      245.52      220.69     54.12 o 
  -3  11   9      216.36      149.09     53.86 o 
  -2  11   9      242.10      220.50     55.92 o 
  -1  11   9     2888.43     2752.34    129.02 o 
   0  11   9      171.11      221.33     56.80 o 
   1  11   9     3412.13     3483.91    342.42 o 
   2  11   9      278.75      255.68    153.19 o 
   3  11   9      689.26      623.73    150.62 o 
   4  11   9       78.71      136.21    126.26 o 
  -7  12   9      800.30      663.17     76.11 o 
  -6  12   9       35.75       27.14     52.94 o 
  -5  12   9     1222.34     1144.96     88.96 o 
  -4  12   9      227.97      211.61     57.86 o 
  -3  12   9      538.00      508.58     68.83 o 
  -2  12   9     1988.75     2006.46    104.63 o 
  -1  12   9       69.86       53.59     56.60 o 
   0  12   9     2949.78     2932.31    191.16 o 
   1  12   9      206.31      429.02    131.84 o 
   2  12   9      984.55      895.23    157.09 o 
  -3  13   9      592.26      356.57    111.95 o 
  -2  13   9      182.76        2.55     97.61 o 
  -2 -14  10      140.71      211.27    140.88 o 
  -1 -14  10      218.67      289.24    110.43 o 
   0 -14  10     1790.42     1583.04    168.94 o 
   1 -14  10      492.28      449.40    131.37 o 
   2 -14  10      463.51      427.86    122.02 o 
   3 -14  10        5.43      138.85     97.92 o 
   4 -14  10      233.80      232.03    110.05 o 
   5 -14  10      537.06      841.21    201.10 o 
  -4 -13  10       59.13      224.80    117.10 o 
  -3 -13  10      372.78      372.18     93.60 o 
  -2 -13  10     2125.12     2169.93    147.60 o 
  -1 -13  10       17.27       48.71     75.50 o 
   0 -13  10     2657.34     2520.38    180.24 o 
   1 -13  10      277.55      409.50    106.57 o 
   2 -13  10       85.22       52.56     86.00 o 
   3 -13  10      960.07      673.00    122.52 o 
   4 -13  10     1318.32     1050.24    218.90 o 
   5 -13  10      571.96      740.75    190.82 o 
   6 -13  10      323.65      392.23    167.59 o 
   7 -13  10      728.91      631.57    221.64 o 
  -6 -12  10      455.09      515.26    128.03 o 
  -5 -12  10       15.52      178.76    203.19 o 
  -4 -12  10     1029.80     1208.71    196.45 o 
  -3 -12  10     2990.70     2820.05    154.47 o 
  -2 -12  10     2472.29     2219.31    141.68 o 
  -1 -12  10     7669.57     7323.19    305.08 o 
   0 -12  10     2487.90     2189.08    169.20 o 
   1 -12  10      933.67      927.40    186.10 o 
   2 -12  10     1048.99     1030.11    277.42 o 
   3 -12  10      346.71      358.62     97.52 o 
   4 -12  10      818.52      867.06    155.30 o 
   5 -12  10      591.84      607.98    172.39 o 
   6 -12  10     1532.11     1385.57    121.40 o 
   7 -12  10       27.07       -3.72    101.82 o 
   8 -12  10     3339.82     3478.08    182.62 o 
  -7 -11  10      105.30      -21.16     79.88 o 
  -6 -11  10       15.34       77.96     96.34 o 
  -5 -11  10      168.83      222.52     85.07 o 
  -4 -11  10     1252.16     1573.17    229.74 o 
  -3 -11  10     3109.82     2992.57    153.00 o 
  -2 -11  10     7409.75     7881.59    252.36 o 
  -1 -11  10     4453.94     4630.73    238.96 o 
   0 -11  10     1175.33      921.26    190.77 o 
   1 -11  10     1730.16     1637.52    143.00 o 
   2 -11  10       82.69      140.94     78.48 o 
   3 -11  10      122.60       20.09     72.03 o 
   4 -11  10      601.42      754.55    173.61 o 
   5 -11  10      773.48      613.97     92.15 o 
   6 -11  10       50.62       83.75    130.50 o 
   7 -11  10     2255.92     2149.88    140.69 o 
   8 -11  10        2.24       28.64     84.94 o 
   9 -11  10     3112.71     3333.78    254.70 o 
  -8 -10  10       85.00       90.58     72.37 o 
  -7 -10  10      207.56      239.88     76.79 o 
  -6 -10  10       65.72       94.02     64.32 o 
  -5 -10  10      194.46      276.23     77.09 o 
  -4 -10  10     1410.85     1403.56     98.43 o 
  -3 -10  10      696.44      782.88     90.26 o 
  -2 -10  10     4672.85     4661.32    176.95 o 
  -1 -10  10      424.25      480.23     75.63 o 
   0 -10  10        0.36       34.97     39.99 o 
   1 -10  10      230.35      172.46     76.86 o 
   2 -10  10     1810.52     1881.86    143.77 o 
   3 -10  10       10.86      -68.35    107.90 o 
   4 -10  10      201.88       89.61     85.74 o 
   5 -10  10      191.77       87.92     63.73 o 
   6 -10  10      670.81      548.89    105.62 o 
   7 -10  10      131.59      186.82    148.95 o 
   8 -10  10      290.68      514.72     95.20 o 
   9 -10  10       46.47       92.99    176.61 o 
  10 -10  10       32.72       35.96     98.71 o 
  -9  -9  10      859.38      935.15    106.12 o 
  -8  -9  10     1280.73     1397.17    115.00 o 
  -7  -9  10      779.97      682.10     90.46 o 
  -6  -9  10      766.37      833.66     82.07 o 
  -5  -9  10      212.47      292.43     58.21 o 
  -4  -9  10     1007.70     1013.15     78.35 o 
  -3  -9  10     1313.54     1451.68     85.97 o 
  -2  -9  10      864.63      971.40    114.56 o 
  -1  -9  10      835.12     1002.68     86.85 o 
   0  -9  10      170.51      122.45     43.88 o 
   1  -9  10     6780.37     6588.93    158.84 o 
   2  -9  10        7.83      -63.11     63.11 o 
   3  -9  10     4569.12     4390.96    141.09 o 
   4  -9  10      437.30      360.63     70.70 o 
   5  -9  10      100.16      -21.34     80.76 o 
   6  -9  10     1193.29     1069.40     98.08 o 
   7  -9  10      245.87      199.74     73.76 o 
   8  -9  10      357.15      405.62     88.34 o 
   9  -9  10     1291.21     1425.19    120.57 o 
  10  -9  10      685.81      574.62    170.07 o 
 -10  -8  10      526.55      296.38     81.32 o 
  -9  -8  10      781.77      685.47    152.42 o 
  -8  -8  10     1549.07     1524.12    113.10 o 
  -7  -8  10     2771.48     2773.36    136.19 o 
  -6  -8  10        7.14       21.04     42.64 o 
  -5  -8  10     6272.82     6393.67    176.15 o 
  -4  -8  10        6.61       80.21     44.88 o 
  -3  -8  10     6233.40     6338.07    176.37 o 
  -2  -8  10      629.09      611.39     58.80 o 
  -1  -8  10      403.85      408.43     51.60 o 
   0  -8  10     7383.31     7225.78    218.00 o 
   1  -8  10      118.98        9.73     40.38 o 
   2  -8  10     7293.09     7148.80    170.93 o 
   3  -8  10      156.65      120.04     41.64 o 
   4  -8  10     3445.36     3043.14    116.63 o 
   5  -8  10     5276.66     4804.22    149.45 o 
   6  -8  10     2178.07     2033.42    120.47 o 
   7  -8  10      451.32      404.69     87.69 o 
   8  -8  10     2195.21     2337.30    134.45 o 
   9  -8  10      468.57      517.86    114.00 o 
  10  -8  10      783.44      433.61    116.80 o 
  11  -8  10      984.95     1094.68    345.10 o 
 -10  -7  10       60.93      -26.73     63.14 o 
  -9  -7  10      378.16      368.96     76.04 o 
  -8  -7  10      774.74      743.69     84.40 o 
  -7  -7  10       19.13       42.39     57.18 o 
  -6  -7  10    10015.96     9722.77    229.07 o 
  -5  -7  10      117.35       78.65     41.42 o 
  -4  -7  10     6714.59     7014.68    286.96 o 
  -3  -7  10      101.08      120.70     39.77 o 
  -2  -7  10       21.11       12.68     32.50 o 
  -1  -7  10     2803.87     2678.82     80.78 o 
   0  -7  10      971.11     1044.58     73.48 o 
   1  -7  10     2464.64     2429.24     65.69 o 
   2  -7  10       77.05        3.38     41.56 o 
   3  -7  10     2602.94     2646.26     97.05 o 
   4  -7  10     2265.89     2129.52    136.04 o 
   5  -7  10     5675.79     5271.28    155.37 o 
   6  -7  10      898.78      876.35    119.10 o 
   7  -7  10     1404.66     1492.58     92.13 o 
   8  -7  10       35.54       -2.77     58.86 o 
   9  -7  10      134.16       86.32    109.29 o 
  10  -7  10     1346.24     1416.98    179.83 o 
  11  -7  10        3.59        6.98    100.58 o 
 -11  -6  10       78.61      140.75     68.81 o 
 -10  -6  10      144.04      120.62     65.09 o 
  -9  -6  10       31.77       30.92     61.63 o 
  -8  -6  10        2.44       -1.16     47.94 o 
  -7  -6  10     2449.88     2113.88     94.26 o 
  -6  -6  10       11.82       37.18     37.40 o 
  -5  -6  10     3943.71     3775.19    119.72 o 
  -4  -6  10       85.81      126.24     39.48 o 
  -3  -6  10       24.26      -13.13     24.81 o 
  -2  -6  10      146.71      158.27     37.23 o 
  -1  -6  10     4367.83     4296.01    101.98 o 
   0  -6  10      794.77      781.94     41.47 o 
   1  -6  10      134.18      118.07     23.62 o 
   2  -6  10       54.61       18.56     22.23 o 
   3  -6  10      670.61      669.60     59.55 o 
   4  -6  10     1426.17     1367.89     81.54 o 
   5  -6  10     1655.74     1638.19     90.03 o 
   6  -6  10      745.38      724.68     69.39 o 
   7  -6  10      197.41      203.19     52.47 o 
   8  -6  10     1099.69     1173.55     99.32 o 
   9  -6  10      487.04      584.78    142.21 o 
  10  -6  10     1386.15     1218.87    194.33 o 
  11  -6  10        4.60     -147.35    170.92 o 
 -11  -5  10       95.62      223.76     68.65 o 
 -10  -5  10     1533.06     1362.02    132.39 o 
  -9  -5  10      165.23      162.73     57.36 o 
  -8  -5  10       14.84       -5.34     46.31 o 
  -7  -5  10      571.81      446.05     56.55 o 
  -6  -5  10      465.00      427.77     49.70 o 
  -5  -5  10      418.16      477.09     38.44 o 
  -4  -5  10      785.35      770.68     44.24 o 
  -3  -5  10     2010.38     1999.77     64.96 o 
  -2  -5  10     6856.78     7052.92    124.42 o 
  -1  -5  10     8040.38     8151.24    136.84 o 
   0  -5  10     2448.99     2405.33     53.11 o 
   1  -5  10      331.30      311.17     24.43 o 
   2  -5  10      295.23      285.99     25.51 o 
   3  -5  10        8.64       -0.83     29.23 o 
   4  -5  10       18.64      -13.03     42.03 o 
   5  -5  10      203.78      175.89     49.74 o 
   6  -5  10      129.59       76.74     49.21 o 
   7  -5  10     5395.65     5466.44    159.57 o 
   8  -5  10       17.22       -8.62     78.60 o 
   9  -5  10     4883.57     4738.87    231.90 o 
  10  -5  10       45.30      127.66     83.66 o 
  11  -5  10      849.62      893.68    120.12 o 
  12  -5  10        1.18      -22.05     89.88 o 
 -12  -4  10        8.32       28.75     81.25 o 
 -11  -4  10     2419.80     2284.25    147.04 o 
 -10  -4  10      327.00      314.76     68.02 o 
  -9  -4  10      461.27      374.65     65.92 o 
  -8  -4  10      891.39      901.54     92.37 o 
  -7  -4  10      808.30      810.79     55.61 o 
  -6  -4  10     1078.94      994.87     92.96 o 
  -5  -4  10     4506.52     4484.88     99.19 o 
  -4  -4  10     3401.60     3277.98     80.86 o 
  -3  -4  10    11398.02    11617.89    237.20 o 
  -2  -4  10    17595.15    17535.70    252.11 o 
  -1  -4  10     2441.28     2266.29     56.84 o 
   0  -4  10     5171.62     5166.20    103.18 o 
   1  -4  10     8281.90     8316.78    115.04 o 
   2  -4  10       24.31       -7.51     17.14 o 
   3  -4  10     1981.97     1899.80     67.86 o 
   4  -4  10      653.79      547.69     55.02 o 
   5  -4  10      569.20      526.99     66.32 o 
   6  -4  10     3708.49     3776.02    126.29 o 
   7  -4  10       63.84       62.62     53.80 o 
   8  -4  10    10007.96    10027.22    359.16 o 
   9  -4  10      132.98      108.72     72.93 o 
  10  -4  10      884.46      807.30    109.27 o 
  11  -4  10      193.45      181.41     97.68 o 
  12  -4  10      271.99      122.48     99.80 o 
 -12  -3  10     1334.27     1454.42    106.81 o 
 -11  -3  10        2.61        9.81     54.11 o 
 -10  -3  10     1941.90     1931.61    155.61 o 
  -9  -3  10      641.47      658.87    110.06 o 
  -8  -3  10      859.98      859.01     52.02 o 
  -7  -3  10     3376.69     3176.09     81.89 o 
  -6  -3  10     2622.46     2517.15     70.15 o 
  -5  -3  10      641.94      646.22     38.85 o 
  -4  -3  10     1373.93     1207.71     45.65 o 
  -3  -3  10     8640.34     8265.04    127.98 o 
  -2  -3  10     2082.86     2170.77     54.53 o 
  -1  -3  10     2978.89     2974.98     60.73 o 
   0  -3  10     6020.48     5825.75     92.44 o 
   1  -3  10       16.97      -16.84     16.84 o 
   2  -3  10     3542.35     3370.42     67.36 o 
   3  -3  10       58.29       43.43     23.16 o 
   4  -3  10     1517.78     1404.58     61.27 o 
   5  -3  10     1798.40     1535.50     82.69 o 
   6  -3  10      504.89      458.37     99.77 o 
   7  -3  10     4188.84     4267.59    170.83 o 
   8  -3  10     1591.12     1612.73    183.14 o 
   9  -3  10      746.66      778.56    173.50 o 
  10  -3  10       37.57       50.26     81.48 o 
  11  -3  10      269.16      277.31    102.60 o 
  12  -3  10      227.85      131.93    102.46 o 
 -12  -2  10       38.43       73.70     59.65 o 
 -11  -2  10      397.73      398.76     77.88 o 
 -10  -2  10      767.50      786.76     68.10 o 
  -9  -2  10      769.20      794.40     45.70 o 
  -8  -2  10     2309.65     2242.65     67.78 o 
  -7  -2  10     1708.49     1643.85     57.32 o 
  -6  -2  10      110.02       70.73     23.50 o 
  -5  -2  10      858.44      818.16     58.69 o 
  -4  -2  10     2267.66     2108.37     67.13 o 
  -3  -2  10      953.06      970.76     40.86 o 
  -2  -2  10      542.23      501.05     37.09 o 
  -1  -2  10      161.59      153.62     29.69 o 
   0  -2  10      467.93      423.51     34.76 o 
   1  -2  10     4863.54     4765.80     92.51 o 
   2  -2  10      555.08      533.87     41.62 o 
   3  -2  10        4.42        3.31     27.97 o 
   4  -2  10      486.83      423.92     58.14 o 
   5  -2  10     1455.18     1421.50     66.98 o 
   6  -2  10      447.78      490.16     48.87 o 
   7  -2  10     2276.59     2215.96    132.01 o 
   8  -2  10        4.21       74.00     72.15 o 
   9  -2  10        1.02       79.13    133.87 o 
  10  -2  10        0.86      -63.30     79.97 o 
  11  -2  10      675.92      886.31    122.41 o 
  12  -2  10       44.34      -92.11    142.39 o 
 -13  -1  10      340.40      410.70     75.05 o 
 -12  -1  10      385.09      289.71     80.15 o 
 -11  -1  10        8.18      -43.03     43.43 o 
 -10  -1  10      146.18      116.88     47.63 o 
  -9  -1  10      266.99      207.10     31.23 o 
  -8  -1  10      140.32      112.26     26.85 o 
  -7  -1  10       56.70       48.34     23.16 o 
  -6  -1  10     3512.29     3316.89     83.75 o 
  -5  -1  10      349.96      293.02     46.35 o 
  -4  -1  10    18454.43    18035.93    388.99 o 
  -3  -1  10      145.29      108.14     25.55 o 
  -2  -1  10      649.61      628.42     40.72 o 
  -1  -1  10     1372.57     1343.18     49.67 o 
   0  -1  10     1483.94     1475.05     53.60 o 
   1  -1  10      215.70      166.43     25.17 o 
   2  -1  10       13.18      -19.80     20.68 o 
   3  -1  10     2470.47     2359.25     67.69 o 
   4  -1  10     6484.55     5918.75    113.01 o 
   5  -1  10     2874.24     2841.84     93.04 o 
   6  -1  10     1026.04     1068.51     79.53 o 
   7  -1  10     3052.41     3405.31    155.79 o 
   8  -1  10      189.54      201.75     80.75 o 
   9  -1  10      526.46      459.47    119.42 o 
  10  -1  10      276.24      283.98     94.70 o 
  11  -1  10       29.93        5.49     92.92 o 
  12  -1  10       22.17      -94.99     94.99 o 
 -13   0  10      561.05      526.51     73.41 o 
 -12   0  10      113.70       72.28    108.63 o 
 -11   0  10       14.17      -39.50     39.50 o 
 -10   0  10      129.00      151.58     30.99 o 
  -9   0  10      308.56      296.86     32.36 o 
  -8   0  10        9.37        8.29     23.72 o 
  -7   0  10     5185.42     5119.11    202.45 o 
  -6   0  10       45.64       42.31     29.78 o 
  -5   0  10    16044.33    15872.62    350.31 o 
  -4   0  10        6.40       -5.28     34.63 o 
  -3   0  10    10094.06     9450.71    184.28 o 
  -2   0  10      124.68      130.66     28.83 o 
  -1   0  10      709.39      729.59     39.40 o 
   0   0  10       22.55       12.71     23.30 o 
   1   0  10      726.83      775.45     44.50 o 
   2   0  10     3521.88     3274.56     70.63 o 
   3   0  10     8102.71     7725.49    124.41 o 
   4   0  10    13137.28    12836.87    223.35 o 
   5   0  10      881.98      908.50     66.66 o 
   6   0  10     3448.39     3643.53    131.47 o 
   7   0  10      731.60      776.84     97.78 o 
   8   0  10      931.85      979.90    128.67 o 
   9   0  10       69.97       24.22    127.97 o 
  10   0  10       17.30      -49.60     83.55 o 
  11   0  10        1.14       54.17     83.15 o 
 -13   1  10      197.98      303.55    143.18 o 
 -12   1  10        1.88      -18.81     77.25 o 
 -11   1  10     1577.33     1677.57    130.48 o 
 -10   1  10       44.36       27.46     23.75 o 
  -9   1  10      308.25      344.97     40.58 o 
  -8   1  10     3791.74     4037.61    113.64 o 
  -7   1  10      916.15      925.30     60.66 o 
  -6   1  10     7039.97     7070.53    184.60 o 
  -5   1  10     1916.54     1750.38     88.97 o 
  -4   1  10     8070.82     7725.80    175.53 o 
  -3   1  10      755.10      728.59     46.04 o 
  -2   1  10       98.37       86.53     29.08 o 
  -1   1  10     1810.37     1634.76     55.38 o 
   0   1  10      904.59      777.21     42.52 o 
   1   1  10     1158.66     1217.31     52.00 o 
   2   1  10     1041.69      968.05     48.54 o 
   3   1  10     9488.28     9498.83    158.46 o 
   4   1  10     1967.63     1948.10    103.51 o 
   5   1  10     2709.65     2809.98     97.68 o 
   6   1  10      259.35      251.61     87.35 o 
   7   1  10      378.61      248.01     68.73 o 
   8   1  10      253.38      177.70     71.70 o 
   9   1  10      202.86      173.76     91.52 o 
  10   1  10      180.13      135.84     66.65 o 
  11   1  10      102.93       93.28     79.30 o 
 -13   2  10       49.79      133.88    151.37 o 
 -12   2  10      304.48      448.28    102.51 o 
 -11   2  10      126.82      180.18     82.90 o 
 -10   2  10      560.74      667.24     75.90 o 
  -9   2  10      117.82       82.60     31.74 o 
  -8   2  10      445.98      468.47     48.19 o 
  -7   2  10      969.75      949.77     82.08 o 
  -6   2  10     2304.58     2157.74     89.70 o 
  -5   2  10      999.48      959.32     73.00 o 
  -4   2  10      142.49       85.86     29.93 o 
  -3   2  10        2.88       10.56     24.96 o 
  -2   2  10     7610.34     7381.87    169.72 o 
  -1   2  10        5.86        6.46     21.91 o 
   0   2  10      328.68      299.19     33.94 o 
   1   2  10       14.68       22.62     26.65 o 
   2   2  10     1164.63     1167.83     60.88 o 
   3   2  10      404.16      422.64     56.62 o 
   4   2  10     2993.66     2812.00     87.79 o 
   5   2  10     1301.26     1201.00     84.42 o 
   6   2  10      347.64      283.52     66.97 o 
   7   2  10      408.51      410.92    130.49 o 
   8   2  10     1321.87     1578.43    141.07 o 
   9   2  10      228.38       59.43    105.29 o 
  10   2  10      349.28      379.12    136.55 o 
  11   2  10      134.80      163.63    124.33 o 
 -13   3  10       12.38      -22.62     82.23 o 
 -12   3  10      558.86      623.92    111.12 o 
 -11   3  10        2.82       -4.61     54.84 o 
 -10   3  10      158.87      189.66     61.41 o 
  -9   3  10      626.46      744.76    221.04 o 
  -8   3  10      483.90      466.55     48.45 o 
  -7   3  10     3475.68     3431.89    201.92 o 
  -6   3  10     1435.30     1435.75     73.76 o 
  -5   3  10      477.98      414.06     43.40 o 
  -4   3  10      730.83      711.16     47.21 o 
  -3   3  10     4029.25     3831.19    102.18 o 
  -2   3  10       74.29       61.97     25.26 o 
  -1   3  10     2069.92     1929.77     64.04 o 
   0   3  10     5052.89     5037.87    108.37 o 
   1   3  10       49.46       22.13     28.11 o 
   2   3  10     8364.86     8297.76    175.75 o 
   3   3  10      153.55      128.48     36.55 o 
   4   3  10     2770.06     2645.55    102.38 o 
   5   3  10      992.18     1061.31    111.13 o 
   6   3  10      207.36      278.97     96.58 o 
   7   3  10     1415.79     1418.81    255.21 o 
   8   3  10      206.06      412.69    197.36 o 
   9   3  10     1377.02     1581.34    377.82 o 
  10   3  10      120.79      413.30    217.81 o 
 -12   4  10       60.16       65.88     81.19 o 
 -11   4  10      914.43     1133.13    180.97 o 
 -10   4  10     1712.30     1888.86    118.65 o 
  -9   4  10     2610.24     2984.53    201.56 o 
  -8   4  10     2609.20     2614.12     99.13 o 
  -7   4  10     4283.34     4404.09    175.71 o 
  -6   4  10      158.53      102.13     37.13 o 
  -5   4  10     1615.09     1659.77     74.54 o 
  -4   4  10      561.56      563.69     59.54 o 
  -3   4  10      151.18       66.16     31.55 o 
  -2   4  10      561.13      536.41     46.29 o 
  -1   4  10     3824.03     3748.24     91.75 o 
   0   4  10      126.44      153.77     33.18 o 
   1   4  10    12035.12    11997.15    234.49 o 
   2   4  10     1307.01     1309.67     67.34 o 
   3   4  10     8722.94     8546.35    187.88 o 
   4   4  10      598.48      625.26     86.30 o 
   5   4  10       58.01       83.99     86.01 o 
   6   4  10      911.73      953.78    129.61 o 
   7   4  10      197.07      433.90    193.07 o 
   8   4  10     1108.49     1121.00    249.75 o 
   9   4  10       24.18      300.28    195.38 o 
  10   4  10     1690.78     1944.08    309.80 o 
 -12   5  10      367.15      410.53     78.08 o 
 -11   5  10      698.73      649.35     73.17 o 
 -10   5  10     1985.41     2284.66    156.30 o 
  -9   5  10     2379.97     2625.74    160.59 o 
  -8   5  10     3395.32     3805.93    126.21 o 
  -7   5  10      326.97      375.76     48.95 o 
  -6   5  10      419.36      417.97     51.63 o 
  -5   5  10      171.03      197.75     46.22 o 
  -4   5  10      125.54       66.19     33.74 o 
  -3   5  10      155.68      142.68     40.28 o 
  -2   5  10       70.20       63.07     33.98 o 
  -1   5  10      151.31      176.15     38.89 o 
   0   5  10     6520.60     6447.16    144.77 o 
   1   5  10      813.67      700.37     55.76 o 
   2   5  10     5176.60     5278.21    135.37 o 
   3   5  10      399.15      398.03     49.99 o 
   4   5  10        1.89       26.96     64.92 o 
   5   5  10        2.29       16.03     85.17 o 
   6   5  10      616.01      642.92    122.63 o 
   7   5  10        2.25       41.62     98.73 o 
   8   5  10        1.80      110.97    185.38 o 
   9   5  10      528.64      840.19    238.94 o 
 -12   6  10        8.26      -30.59     80.84 o 
 -11   6  10     1000.93     1122.32    119.01 o 
 -10   6  10      107.64       77.78     63.99 o 
  -9   6  10     1460.64     1603.37    137.99 o 
  -8   6  10       20.32       31.49     36.00 o 
  -7   6  10        2.70      -34.81     34.81 o 
  -6   6  10      446.25      462.15     55.56 o 
  -5   6  10     1942.98     1757.42     82.99 o 
  -4   6  10      212.66      109.97     39.41 o 
  -3   6  10      234.96      159.82     40.27 o 
  -2   6  10       73.23       19.10     32.51 o 
  -1   6  10      812.58      711.36     55.77 o 
   0   6  10     1403.47     1454.23     73.04 o 
   1   6  10      503.72      463.87     53.02 o 
   2   6  10      115.96        4.70     36.75 o 
   3   6  10      195.84      157.41    121.68 o 
   4   6  10     1259.20     1391.62    151.70 o 
   5   6  10      112.34       31.62     90.89 o 
   6   6  10     1095.10     1204.58    153.58 o 
   7   6  10      221.16      202.24    144.60 o 
   8   6  10        0.20      330.10    194.22 o 
   9   6  10       38.00      395.38    201.48 o 
 -11   7  10      887.66     1010.24    102.20 o 
 -10   7  10        1.52       81.16     65.31 o 
  -9   7  10      825.49      752.39     58.29 o 
  -8   7  10      255.51      287.63     46.30 o 
  -7   7  10        9.71      -32.42     43.36 o 
  -6   7  10     3143.39     3115.24    121.96 o 
  -5   7  10      966.80      856.53     79.90 o 
  -4   7  10     2397.94     2371.69     98.85 o 
  -3   7  10      180.04      194.35     46.41 o 
  -2   7  10      290.07      240.35     78.47 o 
  -1   7  10     5471.26     5380.22    156.41 o 
   0   7  10      372.70      392.92     56.37 o 
   1   7  10        9.74        4.67     42.24 o 
   2   7  10     1344.09     1310.39     73.38 o 
   3   7  10     2525.15     2421.08    178.66 o 
   4   7  10      221.68      258.26    107.38 o 
   5   7  10     1992.81     2237.85    193.33 o 
   6   7  10      562.50      560.26    136.13 o 
   7   7  10      710.01      841.09    238.81 o 
   8   7  10      211.88      434.19    213.19 o 
 -11   8  10       85.89       28.65     82.58 o 
 -10   8  10     1134.46     1369.98    114.80 o 
  -9   8  10      479.53      603.05     57.68 o 
  -8   8  10      265.67      230.40     50.21 o 
  -7   8  10     1948.85     2333.73     96.84 o 
  -6   8  10      569.44      479.19     55.84 o 
  -5   8  10     4567.70     4587.65    129.32 o 
  -4   8  10        1.27       12.93     37.23 o 
  -3   8  10     2526.87     2425.80    101.42 o 
  -2   8  10     1695.93     1698.75     82.03 o 
  -1   8  10     3832.45     3947.06    120.41 o 
   0   8  10      403.58      389.92     54.85 o 
   1   8  10     1507.80     1476.58    119.69 o 
   2   8  10     1366.96     1344.60     78.08 o 
   3   8  10      489.92      716.93    133.04 o 
   4   8  10     1187.57     1007.80    359.60 o 
   5   8  10      330.97      375.52    129.21 o 
   6   8  10      881.57     1351.52    175.47 o 
   7   8  10     1087.49     1323.99    459.29 o 
 -10   9  10      150.01      260.56     50.49 o 
  -9   9  10        2.87       28.98     43.41 o 
  -8   9  10      160.78      159.43     47.39 o 
  -7   9  10      304.87      264.29     51.15 o 
  -6   9  10      530.43      513.39     59.83 o 
  -5   9  10        0.11       -0.94     41.00 o 
  -4   9  10     1993.42     1975.76     93.50 o 
  -3   9  10      424.90      371.20     55.80 o 
  -2   9  10     2850.59     2772.04    106.26 o 
  -1   9  10      250.80      150.82     51.12 o 
   0   9  10     1143.63     1185.48     78.57 o 
   1   9  10      220.77      200.06     52.70 o 
   2   9  10        9.01      -36.16     92.31 o 
   3   9  10      731.87      545.75    132.46 o 
   4   9  10       26.99      -95.96     95.96 o 
   5   9  10      212.67      271.01    171.46 o 
   6   9  10      832.50     1013.92    265.71 o 
  -9  10  10       85.11       76.29     49.12 o 
  -8  10  10      403.86      350.00     58.48 o 
  -7  10  10      217.47      149.82     82.58 o 
  -6  10  10      135.33       89.47     49.39 o 
  -5  10  10       99.49       41.10     44.78 o 
  -4  10  10      390.82      294.08     55.35 o 
  -3  10  10      659.03      618.27     64.73 o 
  -2  10  10      106.00        6.65     46.78 o 
  -1  10  10       77.70       91.72     50.19 o 
   0  10  10        4.49        2.85     48.59 o 
   1  10  10     1340.23     1177.49     81.63 o 
   2  10  10        0.10        8.76    102.42 o 
   3  10  10     1586.47     1602.96    185.88 o 
   4  10  10       54.51       50.40    154.96 o 
  -8  11  10     1247.58     1331.74    108.26 o 
  -7  11  10      252.51      155.38     75.08 o 
  -6  11  10      582.54      579.52     71.20 o 
  -5  11  10      282.89      207.09     64.64 o 
  -4  11  10       16.81      -44.21     46.04 o 
  -3  11  10       21.41      -16.55     47.96 o 
  -2  11  10      158.71      108.58     55.46 o 
  -1  11  10       16.13       51.90     52.92 o 
   0  11  10     2228.88     2112.82    144.23 o 
   1  11  10      586.40      470.74    145.41 o 
   2  11  10     2451.16     2312.43    491.11 o 
   3  11  10      112.02      232.33    164.24 o 
  -5  12  10      311.90      172.12     74.95 o 
  -4  12  10      596.73      602.50     71.81 o 
  -3  12  10      197.92      107.31     56.31 o 
  -2  12  10       19.94      -27.31     54.52 o 
  -1  12  10     1654.50     1616.27     99.62 o 
   0  12  10      782.70      772.97     88.67 o 
  -1 -14  11       10.03      -38.23     89.34 o 
   0 -14  11      241.08      336.47    109.45 o 
   1 -14  11      450.03      453.53    116.68 o 
   2 -14  11     1696.42     1395.66    156.64 o 
   3 -14  11      209.13      171.57    104.40 o 
   4 -14  11      107.43      116.69    155.12 o 
  -4 -13  11      450.24      674.57    101.88 o 
  -3 -13  11      655.75      781.79    119.25 o 
  -2 -13  11      985.41      884.06    110.56 o 
  -1 -13  11      372.33      328.13    106.66 o 
   0 -13  11      854.72      755.24    124.37 o 
   1 -13  11     1456.45     1548.16    157.27 o 
   2 -13  11     1511.09     1396.53    150.12 o 
   3 -13  11       73.30      109.98     90.45 o 
   4 -13  11      185.88      171.07    150.54 o 
   5 -13  11      630.01      566.95    179.84 o 
   6 -13  11       41.31      223.54    161.22 o 
  -5 -12  11      552.52      703.52    133.92 o 
  -4 -12  11      434.97      450.17     92.86 o 
  -3 -12  11     2071.85     2008.94    138.93 o 
  -2 -12  11      950.48      909.03    104.89 o 
  -1 -12  11     7519.49     7328.08    249.84 o 
   0 -12  11      525.69      355.70    102.70 o 
   1 -12  11     5824.77     5663.06    259.75 o 
   2 -12  11       30.89       26.93     82.28 o 
   3 -12  11      950.28      956.67    130.53 o 
   4 -12  11       67.43      112.16    134.59 o 
   5 -12  11      160.90      -76.88    132.73 o 
   6 -12  11     1091.42     1114.92    211.31 o 
   7 -12  11      162.10      137.22    158.76 o 
   8 -12  11      864.31      788.65    114.48 o 
  -7 -11  11      411.64      429.55    200.67 o 
  -6 -11  11        0.56       39.95     96.03 o 
  -5 -11  11       72.53      238.39     77.49 o 
  -4 -11  11      477.25      436.41     85.46 o 
  -3 -11  11      158.49      286.88     79.40 o 
  -2 -11  11     8280.92     8023.45    256.15 o 
  -1 -11  11       45.90       45.11     61.28 o 
   0 -11  11     6643.05     6752.86    282.36 o 
   1 -11  11        9.71      -69.63     69.63 o 
   2 -11  11     2628.17     2319.17    266.81 o 
   3 -11  11      115.28      159.72     83.87 o 
   4 -11  11        3.88       68.00    123.90 o 
   5 -11  11      252.60      292.38    144.74 o 
   6 -11  11       10.30      -64.74     69.07 o 
   7 -11  11      229.99      200.47    113.92 o 
   8 -11  11     2541.50     2510.51    158.35 o 
   9 -11  11     1202.50     1379.08    235.39 o 
  -8 -10  11       11.33       94.44     97.50 o 
  -7 -10  11      299.97      279.85     79.04 o 
  -6 -10  11       39.29       64.74     63.74 o 
  -5 -10  11      380.37      322.62     63.77 o 
  -4 -10  11       22.04       54.11     50.60 o 
  -3 -10  11     2020.90     2006.76    127.69 o 
  -2 -10  11      165.99      152.92     64.93 o 
  -1 -10  11     5518.68     5580.05    195.59 o 
   0 -10  11      335.29      398.32     71.23 o 
   1 -10  11     1362.49     1404.04    128.62 o 
   2 -10  11      425.35      270.24    118.68 o 
   3 -10  11     1930.41     2015.15    344.75 o 
   4 -10  11     1559.58     1427.89    195.85 o 
   5 -10  11      535.22      357.07    330.69 o 
   6 -10  11       13.22      -58.02     58.02 o 
   7 -10  11       64.41      -37.67     89.47 o 
   8 -10  11     1027.47     1013.06    119.34 o 
   9 -10  11      124.67      198.43    131.89 o 
  -9  -9  11      181.48      216.95     72.46 o 
  -8  -9  11     1748.92     1730.17    152.47 o 
  -7  -9  11      124.45      164.35     73.88 o 
  -6  -9  11     2957.62     2926.79    123.49 o 
  -5  -9  11       12.34       11.79     49.32 o 
  -4  -9  11       86.42       61.71     64.85 o 
  -3  -9  11     3088.53     3003.15    117.88 o 
  -2  -9  11      157.18      268.02     80.05 o 
  -1  -9  11     2128.33     2271.17    119.52 o 
   0  -9  11      509.14      507.87     69.87 o 
   1  -9  11      498.49      603.38     73.30 o 
   2  -9  11     3749.25     3616.97    146.26 o 
   3  -9  11     2805.07     2793.00    244.73 o 
   4  -9  11     3896.62     3884.02    218.62 o 
   5  -9  11      163.57      110.74     86.04 o 
   6  -9  11      791.97      734.97    105.70 o 
   7  -9  11      278.36      206.28     98.39 o 
   8  -9  11     1088.33     1125.27    109.90 o 
   9  -9  11      116.85       60.94    164.48 o 
  10  -9  11      331.02      307.51    122.21 o 
  -9  -8  11     1904.60     1986.23    186.30 o 
  -8  -8  11        4.69      -27.60     56.66 o 
  -7  -8  11     3348.20     3246.80    146.86 o 
  -6  -8  11      365.50      360.92     59.77 o 
  -5  -8  11     2100.10     2037.16     99.95 o 
  -4  -8  11     6168.10     6367.80    174.64 o 
  -3  -8  11     2365.17     2162.12     98.44 o 
  -2  -8  11     8110.03     8220.96    202.11 o 
  -1  -8  11     2990.15     3038.20    110.04 o 
   0  -8  11        1.89       -8.15     36.71 o 
   1  -8  11     4390.63     4028.65    131.59 o 
   2  -8  11     3025.50     2735.35    155.24 o 
   3  -8  11     3896.26     3902.72    215.03 o 
   4  -8  11      928.53      884.45     81.57 o 
   5  -8  11     2436.34     2328.01    111.08 o 
   6  -8  11        9.52      -53.13     53.13 o 
   7  -8  11     2576.59     2569.96    142.28 o 
   8  -8  11       16.40       36.10     70.27 o 
   9  -8  11     1290.16     1154.01    149.26 o 
  10  -8  11      197.37      -21.76    118.65 o 
 -10  -7  11      333.29      404.94    139.51 o 
  -9  -7  11       43.46       53.94     62.76 o 
  -8  -7  11     1653.96     1544.68    108.26 o 
  -7  -7  11       82.77       96.65     45.95 o 
  -6  -7  11     2082.31     2035.50     95.99 o 
  -5  -7  11     2201.38     2312.49     98.37 o 
  -4  -7  11     1060.13     1063.57     72.11 o 
  -3  -7  11    16463.21    16688.54    360.23 o 
  -2  -7  11     1477.51     1618.13     85.61 o 
  -1  -7  11        1.36       16.50     24.42 o 
   0  -7  11     1420.33     1398.60     55.30 o 
   1  -7  11     3536.39     3406.07    105.46 o 
   2  -7  11      534.02      575.69     73.90 o 
   3  -7  11      908.78      782.29     90.42 o 
   4  -7  11     4385.63     4080.02    136.89 o 
   5  -7  11        4.70       -3.93     46.66 o 
   6  -7  11     2841.21     2614.25    116.81 o 
   7  -7  11       20.33       17.26     59.43 o 
   8  -7  11     2562.79     2608.52    180.40 o 
   9  -7  11      107.00       17.73     96.04 o 
  10  -7  11       31.43     -142.15    177.05 o 
  11  -7  11      351.01      403.02    132.50 o 
 -11  -6  11       34.64       64.24     64.40 o 
 -10  -6  11      219.76      234.92     71.30 o 
  -9  -6  11       68.42       82.83     63.64 o 
  -8  -6  11     1019.14      904.25     85.64 o 
  -7  -6  11      794.73      858.58     68.11 o 
  -6  -6  11      134.41       95.29     42.08 o 
  -5  -6  11      837.76      927.72     65.88 o 
  -4  -6  11     4677.58     4680.01    116.35 o 
  -3  -6  11     2480.38     2439.66    139.18 o 
  -2  -6  11      137.19      137.17     30.72 o 
  -1  -6  11        9.86      -19.87     19.87 o 
   0  -6  11     1001.34     1010.08     54.18 o 
   1  -6  11     2352.18     2473.93     66.22 o 
   2  -6  11      848.77      822.40     61.06 o 
   3  -6  11       94.49       69.07     45.11 o 
   4  -6  11        9.11      -65.37     69.17 o 
   5  -6  11     2806.74     2735.04    112.31 o 
   6  -6  11       50.41       21.00     61.02 o 
   7  -6  11      672.59      631.56     83.06 o 
   8  -6  11       54.64       76.82     90.55 o 
   9  -6  11      853.83     1060.48    178.36 o 
  10  -6  11      293.20      230.09    144.08 o 
  11  -6  11      384.72      480.03    109.47 o 
 -11  -5  11      880.01      892.07    163.30 o 
 -10  -5  11      718.61      637.78     81.79 o 
  -9  -5  11     3961.62     4040.56    157.88 o 
  -8  -5  11       73.20       47.55     40.90 o 
  -7  -5  11      498.25      472.96     55.30 o 
  -6  -5  11      906.23      937.80     64.81 o 
  -5  -5  11      141.62      110.73     40.04 o 
  -4  -5  11       89.72       81.17     27.83 o 
  -3  -5  11      384.70      384.59     37.03 o 
  -2  -5  11     2950.93     2964.46     74.16 o 
  -1  -5  11       65.47       -5.00     24.57 o 
   0  -5  11    14642.96    14077.49    228.05 o 
   1  -5  11        1.26      -21.06     21.06 o 
   2  -5  11     5594.43     5278.63    100.66 o 
   3  -5  11     1770.93     1642.34    121.66 o 
   4  -5  11       91.55       51.21     44.20 o 
   5  -5  11      423.06      349.09     56.70 o 
   6  -5  11       30.95      -18.17     93.59 o 
   7  -5  11       63.56       34.37    101.90 o 
   8  -5  11     2799.03     2615.21    179.73 o 
   9  -5  11     1015.29      953.86    148.16 o 
  10  -5  11     1050.05     1248.31    290.77 o 
  11  -5  11      477.54      428.14    158.20 o 
 -12  -4  11      822.27      888.16    219.20 o 
 -11  -4  11     1416.31     1717.28    128.70 o 
 -10  -4  11     2760.81     2904.46    156.20 o 
  -9  -4  11     1619.12     1598.34    149.86 o 
  -8  -4  11     1340.26     1328.91     80.86 o 
  -7  -4  11      301.35      331.04     36.56 o 
  -6  -4  11      651.85      685.07     44.19 o 
  -5  -4  11      162.81      141.01     28.81 o 
  -4  -4  11     4082.29     3950.09    106.54 o 
  -3  -4  11     6947.06     7076.95    125.63 o 
  -2  -4  11      381.48      344.06     31.58 o 
  -1  -4  11    13459.89    13358.85    201.99 o 
   0  -4  11       70.32       11.99     16.76 o 
   1  -4  11    16464.91    16333.94    243.47 o 
   2  -4  11     1660.33     1538.79     52.71 o 
   3  -4  11     6462.45     6322.21    134.11 o 
   4  -4  11     3865.81     3670.23    145.10 o 
   5  -4  11      487.12      508.88     60.30 o 
   6  -4  11       13.49      -47.41     55.34 o 
   7  -4  11     3036.94     2955.64    181.28 o 
   8  -4  11     3193.08     3163.79    157.44 o 
   9  -4  11     1896.09     2209.80    170.24 o 
  10  -4  11     1543.76     1814.64    145.21 o 
  11  -4  11      578.35      491.64    109.61 o 
 -12  -3  11      432.03      408.84     82.50 o 
 -11  -3  11     1278.57     1586.09    120.56 o 
 -10  -3  11      757.30      739.56     87.71 o 
  -9  -3  11     2874.44     2957.28    126.61 o 
  -8  -3  11        7.97       24.47     27.32 o 
  -7  -3  11     3811.72     3623.22     97.64 o 
  -6  -3  11      141.44       96.89     28.44 o 
  -5  -3  11     2683.96     2571.45     97.26 o 
  -4  -3  11     1501.18     1421.50     58.27 o 
  -3  -3  11      156.25      160.11     26.71 o 
  -2  -3  11     5016.33     4928.72    104.24 o 
  -1  -3  11     1314.98     1251.02     45.30 o 
   0  -3  11     7617.55     6923.45    113.56 o 
   1  -3  11      220.77      171.67     28.91 o 
   2  -3  11     1081.56     1092.07     52.18 o 
   3  -3  11     5480.25     5132.42    102.53 o 
   4  -3  11     2120.95     2166.70     96.05 o 
   5  -3  11      204.68      263.10     50.18 o 
   6  -3  11     1370.30     1422.07     98.21 o 
   7  -3  11     2339.46     2248.11    133.59 o 
   8  -3  11      461.48      399.16     90.44 o 
   9  -3  11     1861.34     2142.22    147.77 o 
  10  -3  11      132.32      158.22     92.66 o 
  11  -3  11      119.15       46.96     96.47 o 
 -12  -2  11       29.37      133.87     60.67 o 
 -11  -2  11      368.88      323.37     92.64 o 
 -10  -2  11      264.17      273.73     56.00 o 
  -9  -2  11       16.46       58.08     28.25 o 
  -8  -2  11     2617.79     2376.07     76.59 o 
  -7  -2  11      843.87      884.77     48.98 o 
  -6  -2  11     2095.48     2066.33     70.09 o 
  -5  -2  11       23.00       -5.26     22.31 o 
  -4  -2  11     1302.50     1267.18     51.10 o 
  -3  -2  11      236.14      161.45     27.53 o 
  -2  -2  11     4981.31     4890.65    117.52 o 
  -1  -2  11        6.11        2.82     24.92 o 
   0  -2  11       24.71       38.57     25.33 o 
   1  -2  11      199.10      173.01     32.16 o 
   2  -2  11     7264.11     6956.94    153.91 o 
   3  -2  11     1798.70     1620.43     62.79 o 
   4  -2  11      438.69      444.34     49.97 o 
   5  -2  11       54.49       21.22     44.27 o 
   6  -2  11      563.30      512.77     60.69 o 
   7  -2  11     2084.23     2137.48    133.43 o 
   8  -2  11     1283.54     1231.69    206.99 o 
   9  -2  11      567.32      497.54    227.69 o 
  10  -2  11       12.99      -35.44     93.48 o 
  11  -2  11       10.52      -69.44     88.29 o 
 -12  -1  11       64.86      -15.27     56.93 o 
 -11  -1  11      867.43      856.06     79.93 o 
 -10  -1  11       10.51      -11.55     30.39 o 
  -9  -1  11      324.27      326.71     36.58 o 
  -8  -1  11        0.44      -16.48     23.81 o 
  -7  -1  11     1123.26     1156.49     52.42 o 
  -6  -1  11       76.92       83.83     26.14 o 
  -5  -1  11     2657.59     2592.98     90.07 o 
  -4  -1  11     1894.82     1822.76     85.64 o 
  -3  -1  11    14989.27    14572.14    325.99 o 
  -2  -1  11     3573.94     3353.65     94.26 o 
  -1  -1  11     2016.33     1955.00     63.03 o 
   0  -1  11      686.72      698.53     42.29 o 
   1  -1  11      578.03      499.01     39.60 o 
   2  -1  11      239.42      265.30     39.97 o 
   3  -1  11     1243.26     1211.13     62.54 o 
   4  -1  11     2186.16     1935.30     71.38 o 
   5  -1  11        4.75       44.03     35.37 o 
   6  -1  11     5815.96     6047.68    205.82 o 
   7  -1  11      156.00       84.45    119.06 o 
   8  -1  11     4061.39     4156.34    181.28 o 
   9  -1  11      123.73       83.27     80.68 o 
  10  -1  11      144.78       73.38     88.44 o 
  11  -1  11      246.79      132.57    134.00 o 
 -12   0  11     2274.53     2293.43    122.28 o 
 -11   0  11      179.37      135.20     36.31 o 
 -10   0  11      330.99      259.67     35.72 o 
  -9   0  11      196.75      216.87     31.75 o 
  -8   0  11      234.48      210.87     30.07 o 
  -7   0  11      823.49      778.60     55.19 o 
  -6   0  11     1245.29     1202.55     71.71 o 
  -5   0  11     6126.60     6089.59    170.70 o 
  -4   0  11    15496.28    15337.41    278.98 o 
  -3   0  11     9461.08     9283.76    193.95 o 
  -2   0  11     2426.85     2148.84     74.88 o 
  -1   0  11     1592.78     1553.69     57.20 o 
   0   0  11     2284.74     2287.29     69.07 o 
   1   0  11       48.35       55.22     27.82 o 
   2   0  11        6.87       -9.31     32.42 o 
   3   0  11      851.25      942.98     56.38 o 
   4   0  11       65.85       21.00     32.73 o 
   5   0  11     5902.86     6068.13    265.67 o 
   6   0  11       28.92      -68.90    182.73 o 
   7   0  11     9489.20    10075.25    295.31 o 
   8   0  11      147.72      114.72     73.04 o 
   9   0  11      575.02      515.31    101.63 o 
  10   0  11       99.21       22.15     77.49 o 
  11   0  11        6.59      -78.48    257.00 o 
 -12   1  11       19.57      -62.45     80.27 o 
 -11   1  11      629.64      613.99     46.16 o 
 -10   1  11      652.71      602.78     40.79 o 
  -9   1  11      341.98      351.13     54.58 o 
  -8   1  11      210.85      244.54     39.70 o 
  -7   1  11      598.75      539.93     85.38 o 
  -6   1  11     1097.12     1149.99     69.54 o 
  -5   1  11     7145.16     7071.24    168.86 o 
  -4   1  11    12565.33    12133.50    231.93 o 
  -3   1  11     1068.40     1044.53     56.23 o 
  -2   1  11     1240.26     1278.89     56.95 o 
  -1   1  11     1649.63     1506.10     68.33 o 
   0   1  11      971.79      878.30     61.69 o 
   1   1  11      931.49      852.97     48.43 o 
   2   1  11      449.38      424.38     46.48 o 
   3   1  11       47.22       67.89     33.79 o 
   4   1  11     3988.92     4268.84    194.32 o 
   5   1  11     1069.80     1123.83    175.33 o 
   6   1  11     4254.53     4799.01    391.10 o 
   7   1  11      333.70      189.13    129.70 o 
   8   1  11      571.32      451.86    292.18 o 
   9   1  11       38.16      -37.86    236.47 o 
  10   1  11       11.79      -13.82    142.57 o 
  11   1  11      109.67      424.35    227.92 o 
 -12   2  11      181.39      261.44     99.33 o 
 -11   2  11      689.60      806.46    126.57 o 
 -10   2  11       52.90       53.56     34.41 o 
  -9   2  11      593.58      539.88     49.84 o 
  -8   2  11        3.38       50.78     35.78 o 
  -7   2  11      461.63      445.79     51.67 o 
  -6   2  11       27.34       18.23     34.79 o 
  -5   2  11     5572.03     5509.09    144.07 o 
  -4   2  11      159.48      177.82     34.77 o 
  -3   2  11      797.26      769.18     51.65 o 
  -2   2  11       20.97        0.71     29.47 o 
  -1   2  11     1701.92     1527.68     58.79 o 
   0   2  11     1192.64     1132.14     54.57 o 
   1   2  11      878.10      883.58     51.09 o 
   2   2  11       32.97       43.60     60.26 o 
   3   2  11       20.07       -2.31     32.48 o 
   4   2  11      857.38      919.10     69.64 o 
   5   2  11      119.82       82.89     78.02 o 
   6   2  11      714.88      456.74    195.13 o 
   7   2  11       54.38      134.51    181.28 o 
   8   2  11      406.95      565.45    220.97 o 
   9   2  11       30.42       65.52    194.05 o 
  10   2  11      434.41      425.71    223.87 o 
 -12   3  11      258.28      300.74    103.18 o 
 -11   3  11      136.08      143.01     66.74 o 
 -10   3  11      816.28      834.44     89.77 o 
  -9   3  11      922.73      874.61     90.46 o 
  -8   3  11      195.57      156.94     54.88 o 
  -7   3  11     3261.89     3345.25    119.29 o 
  -6   3  11        6.86       -3.97     31.98 o 
  -5   3  11     3065.54     2984.77    101.00 o 
  -4   3  11       19.15       62.65     31.28 o 
  -3   3  11       88.30      118.08     33.81 o 
  -2   3  11     1088.17     1047.16     77.23 o 
  -1   3  11      560.95      517.23     41.39 o 
   0   3  11     3563.41     3430.50     89.85 o 
   1   3  11      262.58      303.71     46.36 o 
   2   3  11     3005.18     2988.88     97.66 o 
   3   3  11     6091.52     6180.64    147.47 o 
   4   3  11     2144.14     2058.78    122.69 o 
   5   3  11     1638.11     1808.73    153.30 o 
   6   3  11     2369.80     2443.52    173.54 o 
   7   3  11      223.52      241.28    180.90 o 
   8   3  11      229.33      458.74    210.25 o 
   9   3  11      455.77      850.69    238.57 o 
  10   3  11      393.26      772.37    232.36 o 
 -12   4  11       38.76       27.37     94.35 o 
 -11   4  11      211.71      196.16     67.97 o 
 -10   4  11      463.20      526.53     79.96 o 
  -9   4  11        2.38      -37.55     37.55 o 
  -8   4  11     5186.84     5537.28    163.56 o 
  -7   4  11       49.02       83.90     54.45 o 
  -6   4  11     6029.25     6151.41    176.62 o 
  -5   4  11      469.60      513.38     51.77 o 
  -4   4  11     1904.53     1881.99    117.19 o 
  -3   4  11     2946.81     2912.44     92.49 o 
  -2   4  11       16.32      -12.89     30.15 o 
  -1   4  11     1460.55     1479.13     70.50 o 
   0   4  11       50.21       -6.30     30.22 o 
   1   4  11     4502.27     4536.79    122.32 o 
   2   4  11     5350.28     5686.68    142.19 o 
   3   4  11     8419.71     8667.55    189.99 o 
   4   4  11     1469.54     1555.51    147.47 o 
   5   4  11     2300.49     2356.05    174.18 o 
   6   4  11       50.66       25.08     89.42 o 
   7   4  11      357.66      749.98    225.30 o 
   8   4  11      564.17      913.80    235.07 o 
   9   4  11       58.84      367.82    205.70 o 
 -12   5  11       66.35      101.35     58.47 o 
 -11   5  11      158.29      190.11     67.86 o 
 -10   5  11       67.07       87.75     78.86 o 
  -9   5  11     2830.19     3082.77    147.69 o 
  -8   5  11        4.22       34.76     39.32 o 
  -7   5  11     4239.48     4629.61    217.68 o 
  -6   5  11       16.97       48.92     40.88 o 
  -5   5  11     1881.05     1694.55    117.13 o 
  -4   5  11        0.58       17.44     31.64 o 
  -3   5  11       86.90       61.90     35.36 o 
  -2   5  11      193.17      127.54     38.38 o 
  -1   5  11       49.78       -7.60     28.78 o 
   0   5  11      151.07      110.74     40.28 o 
   1   5  11      781.80      670.27     57.50 o 
   2   5  11     6834.24     6538.00    195.57 o 
   3   5  11      432.99      464.34     62.83 o 
   4   5  11     1649.53     1368.25    199.80 o 
   5   5  11       36.43      123.97    100.26 o 
   6   5  11       14.40       73.41    216.90 o 
   7   5  11      203.21      345.66    200.58 o 
   8   5  11       32.68      248.68    184.93 o 
   9   5  11       42.28      392.82    186.09 o 
 -11   6  11       17.14       85.87     85.01 o 
 -10   6  11      384.91      441.45     90.70 o 
  -9   6  11      347.06      246.56     46.94 o 
  -8   6  11     1059.84     1217.01    122.00 o 
  -7   6  11       82.50       67.53     40.06 o 
  -6   6  11      253.67      173.19     51.19 o 
  -5   6  11      807.57      778.56     65.18 o 
  -4   6  11      420.87      486.67     57.61 o 
  -3   6  11     1517.73     1451.48     82.03 o 
  -2   6  11       96.81       50.41     39.87 o 
  -1   6  11      161.54      117.98     45.65 o 
   0   6  11        8.22       57.90     42.23 o 
   1   6  11     2339.39     2353.28    104.53 o 
   2   6  11      250.32      215.20     45.73 o 
   3   6  11      203.04      191.94     74.21 o 
   4   6  11       33.20       64.72    136.95 o 
   5   6  11     1035.68     1038.26    146.28 o 
   6   6  11       62.05      100.45    107.81 o 
   7   6  11     1356.38     1464.15    171.95 o 
   8   6  11       18.99      362.31    193.51 o 
 -11   7  11      110.56       79.80     70.26 o 
 -10   7  11      955.83     1066.21    103.70 o 
  -9   7  11      227.58      233.64     65.34 o 
  -8   7  11      842.81      903.00     76.82 o 
  -7   7  11      451.40      432.59     68.82 o 
  -6   7  11      123.34      144.96     49.81 o 
  -5   7  11     1312.65     1375.00    174.14 o 
  -4   7  11     3008.40     3042.29    116.23 o 
  -3   7  11      320.83      260.01     52.58 o 
  -2   7  11      756.75      744.32     67.55 o 
  -1   7  11     1451.10     1494.45    131.41 o 
   0   7  11       72.66       61.46     45.79 o 
   1   7  11     1034.01     1054.79     79.90 o 
   2   7  11       52.52       55.12     66.04 o 
   3   7  11      269.91      223.03    104.69 o 
   4   7  11     1227.47     1268.58    183.72 o 
   5   7  11       42.71      347.44    122.25 o 
   6   7  11     3763.87     3996.06    249.33 o 
   7   7  11      159.91      176.93    163.67 o 
 -10   8  11     1017.19     1170.77    111.24 o 
  -9   8  11      838.02      865.31     68.14 o 
  -8   8  11      678.71      840.70     66.52 o 
  -7   8  11       27.49       34.63     41.15 o 
  -6   8  11      752.51      770.29     98.66 o 
  -5   8  11     1891.79     1994.20     99.76 o 
  -4   8  11      784.10      755.61     86.97 o 
  -3   8  11     1326.40     1431.27    111.81 o 
  -2   8  11     2842.40     3148.57    123.60 o 
  -1   8  11      345.91      324.47     54.54 o 
   0   8  11     3129.77     3056.34    109.50 o 
   1   8  11       18.40       81.05     50.98 o 
   2   8  11     1789.50     2066.11    185.04 o 
   3   8  11     1009.49     1009.27    209.72 o 
   4   8  11       77.89       54.09    105.35 o 
   5   8  11     1835.74     2009.05    599.03 o 
   6   8  11      170.21      267.24    172.23 o 
  -9   9  11      942.95     1103.57     79.05 o 
  -8   9  11        8.24      -18.75     42.62 o 
  -7   9  11       78.55        7.96     44.42 o 
  -6   9  11      436.04      464.82     61.44 o 
  -5   9  11       18.33        9.29     44.00 o 
  -4   9  11      343.20      258.31     54.28 o 
  -3   9  11      623.40      681.06     65.75 o 
  -2   9  11       68.65       40.30     49.54 o 
  -1   9  11     3069.51     3071.24    134.40 o 
   0   9  11      341.66      284.99     59.64 o 
   1   9  11     1257.26     1170.73     82.39 o 
   2   9  11      141.72       10.77    100.80 o 
   3   9  11      190.28      310.35    128.45 o 
   4   9  11       14.13       37.20    111.43 o 
   5   9  11      353.81      604.00    328.44 o 
  -8  10  11      109.74       85.18     50.30 o 
  -7  10  11        2.57      -47.40     47.40 o 
  -6  10  11      832.67      832.61     77.83 o 
  -5  10  11       26.41      -14.55     46.02 o 
  -4  10  11        1.29      -33.72     46.12 o 
  -3  10  11       13.37      -45.52     45.52 o 
  -2  10  11      338.93      269.65     60.03 o 
  -1  10  11       26.17      -48.14     48.14 o 
   0  10  11      265.09      343.69     63.52 o 
   1  10  11       12.81      -92.13     92.13 o 
   2  10  11      238.98      220.12    254.86 o 
   3  10  11      423.97      505.57    139.81 o 
  -6  11  11        2.32      -28.16     57.29 o 
  -5  11  11     1058.17     1030.32     92.33 o 
  -4  11  11        2.11       -6.36     48.92 o 
  -3  11  11      165.89      166.44     57.17 o 
  -2  11  11       29.45      -14.34     52.64 o 
  -1  11  11       43.22       67.43     54.43 o 
   0  11  11      108.35       86.19     59.17 o 
   1  11  11      714.10      930.19    219.54 o 
  -3 -13  12        0.90      201.89     81.37 o 
  -2 -13  12     1647.20     1406.24    127.97 o 
  -1 -13  12       88.68      234.95    101.76 o 
   0 -13  12       75.59      146.25     94.38 o 
   1 -13  12     1069.07     1094.25    147.92 o 
   2 -13  12      171.77      262.77    102.36 o 
   3 -13  12     2288.30     2081.11    178.02 o 
   4 -13  12      136.29      145.27    151.44 o 
   5 -13  12        4.27      182.93    145.52 o 
  -5 -12  12       10.89       98.76     97.80 o 
  -4 -12  12      436.50      470.36     97.97 o 
  -3 -12  12     1001.17      924.48    131.07 o 
  -2 -12  12      407.18      441.47     89.13 o 
  -1 -12  12      341.96      464.02    110.59 o 
   0 -12  12     3703.25     3988.96    292.35 o 
   1 -12  12      308.36      236.48    220.70 o 
   2 -12  12     7387.56     6808.31    408.27 o 
   3 -12  12     1434.71     1165.22    140.91 o 
   4 -12  12     1083.70      936.33    191.36 o 
   5 -12  12      456.81      317.30    156.59 o 
   6 -12  12      177.56      349.17    169.78 o 
   7 -12  12      280.51      386.18    166.05 o 
  -6 -11  12       21.73        0.34    191.36 o 
  -5 -11  12       69.58      144.07     72.45 o 
  -4 -11  12       34.75       20.89     67.37 o 
  -3 -11  12      288.44      318.20     81.29 o 
  -2 -11  12      394.44      292.94     78.39 o 
  -1 -11  12     1890.93     1872.13    130.63 o 
   0 -11  12      988.59     1012.85    127.90 o 
   1 -11  12     6490.27     6503.83    322.62 o 
   2 -11  12     1585.51     1565.29    147.43 o 
   3 -11  12     2765.49     2412.31    170.98 o 
   4 -11  12      837.92      956.46    187.64 o 
   5 -11  12        3.36        9.43    131.31 o 
   6 -11  12        5.24       30.56    138.05 o 
   7 -11  12       28.92      -85.29    195.97 o 
   8 -11  12      398.77      395.81    140.87 o 
  -7 -10  12       44.48       45.15     97.34 o 
  -6 -10  12      147.78      152.86     68.46 o 
  -5 -10  12       51.02      212.66     59.23 o 
  -4 -10  12      156.50      185.77     57.38 o 
  -3 -10  12        6.70      -21.07     59.56 o 
  -2 -10  12      324.67      419.14     76.70 o 
  -1 -10  12      644.06      780.27     87.94 o 
   0 -10  12     1351.28     1490.56    225.14 o 
   1 -10  12     1998.98     2070.25    154.48 o 
   2 -10  12      709.80      614.15    102.29 o 
   3 -10  12        1.23      187.45    131.58 o 
   4 -10  12       68.54      255.27    131.46 o 
   5 -10  12     1547.14     1820.22    215.56 o 
   6 -10  12       15.92      -27.98    274.03 o 
   7 -10  12      116.00        6.75    466.16 o 
   8 -10  12       65.94       24.87    167.83 o 
   9 -10  12      375.14      342.73    100.80 o 
  -8  -9  12       69.74      125.86     69.95 o 
  -7  -9  12      745.92      766.82    173.22 o 
  -6  -9  12      397.15      371.97     64.36 o 
  -5  -9  12     2819.09     2683.30    130.15 o 
  -4  -9  12      555.86      531.15     84.53 o 
  -3  -9  12     1466.72     1504.34     91.09 o 
  -2  -9  12     1057.15      992.11     81.58 o 
  -1  -9  12      470.57      407.54     70.20 o 
   0  -9  12      824.47      905.86     85.48 o 
   1  -9  12      644.70      583.94    107.49 o 
   2  -9  12      632.25      521.45     93.48 o 
   3  -9  12     1064.57      945.33    169.22 o 
   4  -9  12     5832.29     5321.37    335.93 o 
   5  -9  12       96.22      -13.89    218.46 o 
   6  -9  12      750.93      834.27    141.47 o 
   7  -9  12      319.33      376.98    156.34 o 
   8  -9  12       33.31       48.19    133.70 o 
   9  -9  12      596.99      423.34    384.33 o 
  -9  -8  12      531.86      664.57    122.70 o 
  -8  -8  12     1038.12      974.49    119.25 o 
  -7  -8  12      582.76      415.63     92.69 o 
  -6  -8  12     1135.97     1275.12     86.04 o 
  -5  -8  12      752.07      806.50     72.21 o 
  -4  -8  12     6325.85     6351.09    183.80 o 
  -3  -8  12     1038.65     1089.66     75.55 o 
  -2  -8  12     4840.33     4767.93    144.98 o 
  -1  -8  12     1089.10     1021.38     71.44 o 
   0  -8  12     3126.94     3097.01    114.94 o 
   1  -8  12       87.06       66.73     54.58 o 
   2  -8  12     1580.96     1455.66     99.93 o 
   3  -8  12     6869.65     6743.54    265.62 o 
   4  -8  12      491.11      671.08    202.55 o 
   5  -8  12     2336.53     2570.84    190.49 o 
   6  -8  12      302.42      214.83     72.73 o 
   7  -8  12     1123.89      920.52    102.42 o 
   8  -8  12     2737.47     3115.85    200.53 o 
   9  -8  12      631.68      297.50    278.11 o 
  10  -8  12      155.47      177.49    202.67 o 
 -10  -7  12     1280.80     1340.55    135.95 o 
  -9  -7  12     1096.82     1035.12    175.49 o 
  -8  -7  12        7.60      118.83     59.23 o 
  -7  -7  12      125.17      218.28     69.40 o 
  -6  -7  12      136.60      193.86     51.58 o 
  -5  -7  12     2797.09     2854.92    111.21 o 
  -4  -7  12      118.50      156.58     45.39 o 
  -3  -7  12    11721.36    11512.62    256.41 o 
  -2  -7  12     3271.44     2842.77     90.92 o 
  -1  -7  12     4875.96     4915.76    112.43 o 
   0  -7  12        7.12       24.82     25.62 o 
   1  -7  12      112.73      105.57     46.98 o 
   2  -7  12     2125.36     2034.74    141.43 o 
   3  -7  12      110.09        0.36     63.55 o 
   4  -7  12     1972.02     1826.55    188.14 o 
   5  -7  12       33.92       44.65    129.67 o 
   6  -7  12       89.17       25.56    125.43 o 
   7  -7  12     2752.84     2922.92    220.07 o 
   8  -7  12      976.00      935.91    224.03 o 
   9  -7  12      823.32      764.63    145.05 o 
  10  -7  12      242.38      164.78    118.59 o 
 -10  -6  12      277.78      162.75    137.45 o 
  -9  -6  12      305.36      274.95     79.38 o 
  -8  -6  12      208.54      182.88     70.88 o 
  -7  -6  12      554.80      592.32     70.66 o 
  -6  -6  12       34.63       25.15     39.88 o 
  -5  -6  12       21.46       25.28     38.72 o 
  -4  -6  12     4913.98     4622.81    136.36 o 
  -3  -6  12      455.98      486.52     41.98 o 
  -2  -6  12     3892.07     3785.12     88.70 o 
  -1  -6  12        2.85      -10.88     22.23 o 
   0  -6  12        3.45       -0.29     22.77 o 
   1  -6  12       19.74       13.92     23.36 o 
   2  -6  12     1062.63     1135.65     98.56 o 
   3  -6  12        4.53      -13.34     62.99 o 
   4  -6  12      422.13      360.31     75.96 o 
   5  -6  12       46.87        8.78     97.18 o 
   6  -6  12     1050.25      979.64    111.19 o 
   7  -6  12      723.95      705.96    111.44 o 
   8  -6  12     1113.43     1151.09    156.57 o 
   9  -6  12       38.16       -2.08     93.75 o 
  10  -6  12      249.67      350.96    254.41 o 
 -11  -5  12      212.62      289.04    202.13 o 
 -10  -5  12      473.76      499.46     88.71 o 
  -9  -5  12     2756.24     2764.55    270.27 o 
  -8  -5  12      798.70      744.79     75.72 o 
  -7  -5  12     1679.05     1561.72     98.72 o 
  -6  -5  12      266.00      190.57     37.69 o 
  -5  -5  12      129.53      105.12     33.93 o 
  -4  -5  12     1566.09     1492.34     66.42 o 
  -3  -5  12      424.58      400.25     41.86 o 
  -2  -5  12      460.53      429.77     39.23 o 
  -1  -5  12     1728.65     1676.92     62.60 o 
   0  -5  12       20.19      -21.79     21.79 o 
   1  -5  12     8574.42     8597.28    150.25 o 
   2  -5  12     2817.81     2593.42    115.65 o 
   3  -5  12     4292.44     3923.74    171.37 o 
   4  -5  12       37.21       77.89     62.46 o 
   5  -5  12       69.60       33.09     95.12 o 
   6  -5  12      114.77       17.24     57.42 o 
   7  -5  12        0.06       34.51     59.46 o 
   8  -5  12       84.03       19.58     88.55 o 
   9  -5  12       46.18        1.89     83.77 o 
  10  -5  12     2014.43     2008.02    156.09 o 
  11  -5  12       37.18        6.21     95.21 o 
 -11  -4  12      402.05      377.77     78.49 o 
 -10  -4  12     3863.55     3658.09    176.72 o 
  -9  -4  12      705.17      643.42     86.63 o 
  -8  -4  12     5424.71     5386.16    157.37 o 
  -7  -4  12      393.69      456.94     44.67 o 
  -6  -4  12      497.58      388.17     48.66 o 
  -5  -4  12     1361.42     1201.82     89.58 o 
  -4  -4  12      709.26      692.28     48.00 o 
  -3  -4  12     1189.17     1117.63     56.42 o 
  -2  -4  12     4816.82     4760.51    105.87 o 
  -1  -4  12      961.39      785.52     48.76 o 
   0  -4  12    13927.07    14046.41    266.23 o 
   1  -4  12     6250.44     6014.52    117.23 o 
   2  -4  12     5215.58     5207.74    106.09 o 
   3  -4  12      636.23      569.75     94.84 o 
   4  -4  12     3867.65     3752.57    157.06 o 
   5  -4  12      214.08      151.50     75.42 o 
   6  -4  12     1255.84     1218.39     96.12 o 
   7  -4  12        9.21      -12.01     81.88 o 
   8  -4  12      833.21      831.17    195.42 o 
   9  -4  12     2075.23     2366.08    158.12 o 
  10  -4  12       40.00       41.25     94.76 o 
  11  -4  12     2105.78     2326.59    171.29 o 
 -11  -3  12     2020.23     2194.35    139.26 o 
 -10  -3  12        1.37      -48.27     58.43 o 
  -9  -3  12     3042.27     3223.63    158.10 o 
  -8  -3  12      102.76      130.30     40.75 o 
  -7  -3  12      547.02      543.68     45.28 o 
  -6  -3  12     1789.08     1723.01     68.86 o 
  -5  -3  12     1530.32     1505.80     63.85 o 
  -4  -3  12     4297.60     4113.30    103.87 o 
  -3  -3  12      954.51      792.78     45.92 o 
  -2  -3  12      358.99      363.67     35.76 o 
  -1  -3  12     2783.00     2479.17     66.27 o 
   0  -3  12     5124.41     4828.22    109.22 o 
   1  -3  12     6858.35     6917.71    147.61 o 
   2  -3  12     2471.51     2369.07     76.02 o 
   3  -3  12     3430.53     3520.16    147.41 o 
   4  -3  12      350.86      369.49     68.83 o 
   5  -3  12     1513.30     1482.45    126.31 o 
   6  -3  12       28.70       39.12     52.63 o 
   7  -3  12      994.50     1029.30    130.89 o 
   8  -3  12     1077.72     1015.05    186.24 o 
   9  -3  12      158.58       97.53     85.75 o 
  10  -3  12     1511.75     1483.05    167.96 o 
  11  -3  12      101.52       -4.73    111.39 o 
 -12  -2  12      405.57      489.02    165.48 o 
 -11  -2  12      487.73      507.65     73.64 o 
 -10  -2  12      531.12      577.18     72.80 o 
  -9  -2  12        2.22       29.29     29.40 o 
  -8  -2  12      353.76      343.74     39.38 o 
  -7  -2  12      898.20      950.46     52.73 o 
  -6  -2  12      572.43      568.36     43.78 o 
  -5  -2  12     2464.44     2293.33     74.51 o 
  -4  -2  12       83.07       29.41     24.80 o 
  -3  -2  12      128.36       88.21     26.97 o 
  -2  -2  12      703.62      594.16     53.44 o 
  -1  -2  12     4058.97     3901.73    128.39 o 
   0  -2  12      238.38      217.08     35.43 o 
   1  -2  12     1008.53     1001.67     81.23 o 
   2  -2  12        7.49        6.02     33.60 o 
   3  -2  12     2074.29     1994.24     77.62 o 
   4  -2  12     1635.21     1573.11    100.77 o 
   5  -2  12      182.57       84.33     66.05 o 
   6  -2  12       15.59     -163.41    178.38 o 
   7  -2  12       69.52      141.95    209.96 o 
   8  -2  12      899.66      924.69    264.70 o 
   9  -2  12       10.72      -82.34     84.32 o 
  10  -2  12     1040.77     1183.83    155.89 o 
  11  -2  12        7.18      135.54    226.82 o 
 -12  -1  12     1396.26     1438.96     97.35 o 
 -11  -1  12       93.58      204.15     57.85 o 
 -10  -1  12     1319.67     1470.43     72.13 o 
  -9  -1  12      333.61      377.83     39.81 o 
  -8  -1  12        2.94        7.03     29.96 o 
  -7  -1  12       65.78       61.46     26.34 o 
  -6  -1  12     1148.84     1130.28     54.33 o 
  -5  -1  12      218.94      208.39     38.97 o 
  -4  -1  12      407.94      350.22     52.70 o 
  -3  -1  12     5862.05     5530.02    145.61 o 
  -2  -1  12     1126.85     1099.17     60.87 o 
  -1  -1  12    10707.40    10605.42    186.51 o 
   0  -1  12      918.35      864.23     57.21 o 
   1  -1  12      743.19      688.49     52.47 o 
   2  -1  12      175.34       73.07     35.98 o 
   3  -1  12       56.29       59.74     33.59 o 
   4  -1  12       16.94      135.74     52.50 o 
   5  -1  12      168.11       27.25     62.44 o 
   6  -1  12      722.89      667.91    236.73 o 
   7  -1  12     3915.09     4405.19    399.99 o 
   8  -1  12      728.63     1065.29    266.13 o 
   9  -1  12     1481.98     1892.82    318.55 o 
  10  -1  12      616.04      587.07    247.89 o 
 -12   0  12      675.96      834.23     78.72 o 
 -11   0  12     2571.68     2695.72     92.08 o 
 -10   0  12      519.44      548.67     44.33 o 
  -9   0  12      675.28      676.54     46.02 o 
  -8   0  12      290.29      225.68     32.46 o 
  -7   0  12      195.00      216.36     54.60 o 
  -6   0  12      604.55      545.53     78.89 o 
  -5   0  12      314.35      306.18     58.36 o 
  -4   0  12    12547.38    12533.81    263.44 o 
  -3   0  12      682.13      686.85     50.85 o 
  -2   0  12    10276.58     9561.43    225.55 o 
  -1   0  12      488.83      394.39     74.35 o 
   0   0  12     5684.77     5660.63    120.48 o 
   1   0  12       30.65       -6.19     32.03 o 
   2   0  12      744.67      813.01     81.27 o 
   3   0  12      101.95      106.43     58.37 o 
   4   0  12      181.72      202.82     71.00 o 
   5   0  12      478.60      419.22    195.98 o 
   6   0  12     4133.18     4622.80    398.00 o 
   7   0  12     3538.15     3383.70    360.76 o 
   8   0  12     1691.57     1586.45    299.68 o 
   9   0  12     1149.76     1345.49    295.20 o 
  10   0  12      448.92      509.76    253.07 o 
 -12   1  12     1178.56     1204.34    111.51 o 
 -11   1  12      615.32      639.38     49.17 o 
 -10   1  12     1052.26     1133.02     78.16 o 
  -9   1  12      150.60      176.72     40.98 o 
  -8   1  12     1662.22     1749.34     80.00 o 
  -7   1  12       43.71       33.96     36.09 o 
  -6   1  12       54.58       81.71     38.19 o 
  -5   1  12     4622.95     4417.19    239.19 o 
  -4   1  12       13.03      -13.09     28.87 o 
  -3   1  12     9107.14     9113.85    248.19 o 
  -2   1  12      224.03      111.11     38.04 o 
  -1   1  12     3130.44     3112.93     84.86 o 
   0   1  12      723.92      685.96     46.61 o 
   1   1  12        3.10       13.11     33.64 o 
   2   1  12     1055.33     1101.11     63.92 o 
   3   1  12       33.63       13.27     34.20 o 
   4   1  12        1.84       11.32     46.69 o 
   5   1  12     2230.73     2477.56    310.60 o 
   6   1  12     3920.15     4021.25    373.28 o 
   7   1  12     1745.80     1955.61    302.85 o 
   8   1  12     1332.73     2142.89    315.54 o 
   9   1  12       33.83       30.59    194.29 o 
  10   1  12        2.20      152.02    203.32 o 
 -12   2  12      304.66      370.98     95.73 o 
 -11   2  12       35.46       64.58     88.03 o 
 -10   2  12      243.48      164.67     43.11 o 
  -9   2  12      338.45      352.39     47.73 o 
  -8   2  12      724.42      768.80     65.26 o 
  -7   2  12      505.41      400.52     53.97 o 
  -6   2  12      360.11      386.14     53.83 o 
  -5   2  12     1846.46     1696.57     78.74 o 
  -4   2  12     3674.42     3790.74    107.14 o 
  -3   2  12     2108.71     2096.17     79.36 o 
  -2   2  12      479.63      437.27     46.66 o 
  -1   2  12      253.27      222.19     35.11 o 
   0   2  12        4.06        0.92     29.81 o 
   1   2  12     3021.00     2973.11     97.03 o 
   2   2  12      766.24      765.44     57.19 o 
   3   2  12      220.57      243.81     45.23 o 
   4   2  12       17.46      -37.22     47.05 o 
   5   2  12     1033.91     1129.95    126.84 o 
   6   2  12      243.31      254.59    183.34 o 
   7   2  12     1144.23     1573.78    272.02 o 
   8   2  12      266.46      439.78    206.68 o 
   9   2  12      304.92      780.84    243.36 o 
  10   2  12       44.52      248.69    210.83 o 
 -12   3  12      159.48      191.10     95.63 o 
 -11   3  12      416.66      346.23     77.89 o 
 -10   3  12        2.94      -36.86     56.11 o 
  -9   3  12     1051.76     1117.91     81.98 o 
  -8   3  12        1.60      -20.98     37.40 o 
  -7   3  12       62.81      111.52     98.58 o 
  -6   3  12     3835.82     3567.79    129.03 o 
  -5   3  12     1279.33     1214.98    104.47 o 
  -4   3  12     5515.29     5368.57    133.80 o 
  -3   3  12     1121.37     1205.90    104.17 o 
  -2   3  12       98.09       54.49     35.55 o 
  -1   3  12     1052.45      958.70     61.65 o 
   0   3  12     1829.02     1758.07     78.12 o 
   1   3  12     1073.73     1139.81     66.64 o 
   2   3  12      609.59      586.02     54.76 o 
   3   3  12     2859.39     2886.35     98.32 o 
   4   3  12      108.94       50.13     81.41 o 
   5   3  12     3180.32     3431.51    201.62 o 
   6   3  12      354.42      594.46    210.41 o 
   7   3  12     1503.34     1425.11    265.36 o 
   8   3  12      116.30      284.53    198.89 o 
   9   3  12        2.28      310.11    196.78 o 
 -12   4  12       93.76      -12.14     84.10 o 
 -11   4  12        8.30       33.27     60.71 o 
 -10   4  12      610.85      695.97     92.82 o 
  -9   4  12       36.23      -40.92     40.92 o 
  -8   4  12      567.20      592.08     98.17 o 
  -7   4  12     1952.62     1969.86     98.65 o 
  -6   4  12     3027.63     3021.43    119.79 o 
  -5   4  12     7923.86     8236.10    202.42 o 
  -4   4  12     3477.41     3563.46    145.75 o 
  -3   4  12       38.08       46.13     36.37 o 
  -2   4  12     1721.82     1743.05     77.03 o 
  -1   4  12      506.92      592.67     62.63 o 
   0   4  12      834.83      921.67     62.68 o 
   1   4  12      101.45      174.37     42.37 o 
   2   4  12     4063.68     3990.04    118.94 o 
   3   4  12        5.13       22.99     54.06 o 
   4   4  12     3960.52     4272.78    227.59 o 
   5   4  12        0.49       41.11     91.24 o 
   6   4  12     5527.93     6345.30    294.21 o 
   7   4  12       80.03      355.86    198.81 o 
   8   4  12       74.38      283.79    185.17 o 
   9   4  12      420.37      637.50    217.99 o 
 -11   5  12       14.88        3.57     62.31 o 
 -10   5  12        6.35      -58.45     77.06 o 
  -9   5  12      114.97      158.06     60.18 o 
  -8   5  12      961.97      946.24     75.40 o 
  -7   5  12     1686.11     1807.97    165.44 o 
  -6   5  12     4283.42     4345.47    161.28 o 
  -5   5  12     3011.56     3070.20    126.58 o 
  -4   5  12      986.50     1161.65     67.73 o 
  -3   5  12       83.27       85.19     37.95 o 
  -2   5  12       98.90       64.27     33.83 o 
  -1   5  12       28.51        6.96     38.58 o 
   0   5  12      359.13      316.61     49.84 o 
   1   5  12      380.20      399.57     53.19 o 
   2   5  12       13.52       -8.93     39.45 o 
   3   5  12     2345.67     2364.84    174.44 o 
   4   5  12       95.27       56.79    111.18 o 
   5   5  12     2844.00     3091.65    313.09 o 
   6   5  12       60.13      205.47    178.65 o 
   7   5  12       42.54      135.33    173.91 o 
   8   5  12        2.03      176.42    171.79 o 
 -11   6  12       94.39      207.19     78.91 o 
 -10   6  12       20.41      -74.71     74.71 o 
  -9   6  12        2.07       20.63     68.21 o 
  -8   6  12      528.58      597.92     65.59 o 
  -7   6  12       98.31       57.36     45.57 o 
  -6   6  12     1354.51     1452.28     85.47 o 
  -5   6  12      274.72      304.12     54.34 o 
  -4   6  12       75.56       10.11     41.09 o 
  -3   6  12       51.00       62.65     44.30 o 
  -2   6  12     2730.27     2743.23    140.88 o 
  -1   6  12       44.78        7.10     42.97 o 
   0   6  12       82.97       63.08     46.52 o 
   1   6  12      295.05      298.99     58.02 o 
   2   6  12      582.39      588.68     68.01 o 
   3   6  12      571.20      555.75    120.38 o 
   4   6  12      108.48      104.25    102.09 o 
   5   6  12        3.10       89.90    123.92 o 
   6   6  12      139.43      286.95    117.99 o 
   7   6  12      320.88      550.13    215.28 o 
 -10   7  12      344.11      433.58     87.77 o 
  -9   7  12       28.63       -0.16     43.09 o 
  -8   7  12      448.59      523.85     65.34 o 
  -7   7  12      179.04      268.15     55.79 o 
  -6   7  12     1538.26     1553.05    106.73 o 
  -5   7  12      603.99      547.18     63.66 o 
  -4   7  12        1.36      -10.88     45.13 o 
  -3   7  12     3371.93     3464.02    129.13 o 
  -2   7  12      201.28      184.46     54.25 o 
  -1   7  12     2263.06     2450.03    110.62 o 
   0   7  12     1332.42     1461.87     92.21 o 
   1   7  12      811.73      824.13    103.18 o 
   2   7  12     2024.42     2212.93    144.17 o 
   3   7  12      145.96      225.16    106.33 o 
   4   7  12       19.82      100.13    105.27 o 
   5   7  12      651.12      679.75    145.17 o 
   6   7  12      520.55      795.32    150.27 o 
  -9   8  12     1480.80     1664.16    105.98 o 
  -8   8  12        0.91       25.98     42.88 o 
  -7   8  12     1608.28     1733.31     92.55 o 
  -6   8  12      454.83      376.57     63.39 o 
  -5   8  12      105.96      121.92     50.53 o 
  -4   8  12     1208.87     1222.43    123.48 o 
  -3   8  12      192.19      255.22     61.16 o 
  -2   8  12     3008.16     3230.53    130.16 o 
  -1   8  12      257.07      357.32     65.58 o 
   0   8  12     2742.70     2658.74    118.08 o 
   1   8  12     1852.06     1966.64     96.21 o 
   2   8  12     1148.82     1284.78    164.98 o 
   3   8  12      248.31      176.69    114.84 o 
   4   8  12      761.80      552.24    180.36 o 
   5   8  12      436.52      532.64    290.56 o 
  -8   9  12      919.63     1125.45    150.03 o 
  -7   9  12       13.06       60.34     48.62 o 
  -6   9  12       93.45      128.49     55.56 o 
  -5   9  12      332.41      368.80     59.60 o 
  -4   9  12      313.46      274.79     56.47 o 
  -3   9  12      177.10      155.48     68.43 o 
  -2   9  12        0.21      -28.00     47.46 o 
  -1   9  12      970.28      904.21     77.29 o 
   0   9  12     1244.39     1254.31     85.47 o 
   1   9  12     1547.02     1500.96    104.89 o 
   2   9  12      166.05      235.94    121.85 o 
   3   9  12      389.62      266.51    233.80 o 
   4   9  12      241.37       74.44    113.05 o 
  -7  10  12       38.17       -7.92     78.35 o 
  -6  10  12      139.77      119.75     57.51 o 
  -5  10  12      929.76      966.31     84.23 o 
  -4  10  12      312.81      264.57     59.45 o 
  -3  10  12       23.60       10.87     53.32 o 
  -2  10  12       90.34      -17.45     55.56 o 
  -1  10  12      323.61      203.11     61.09 o 
   0  10  12      396.04      205.15     61.47 o 
   1  10  12      137.64      110.75    110.95 o 
   2  10  12        0.82       -2.98    107.15 o 
  -5  11  12      979.51     1186.56    204.67 o 
  -4  11  12      418.32      393.92     66.88 o 
  -3  11  12      123.30       38.40     55.79 o 
  -2  11  12      332.19      293.46     68.13 o 
  -1  11  12        1.87       17.89     62.15 o 
  -1 -13  13      770.23      688.19    125.79 o 
   0 -13  13      647.16      596.31    121.81 o 
   1 -13  13      707.71      819.55    133.56 o 
   2 -13  13      428.28      428.40    178.96 o 
   3 -13  13     1223.37     1163.39    221.44 o 
   4 -13  13     1598.05     1427.16    234.81 o 
  -4 -12  13      628.46      678.28    104.67 o 
  -3 -12  13       55.75      239.65     83.10 o 
  -2 -12  13      545.46      637.16     97.00 o 
  -1 -12  13       66.01       26.43     83.06 o 
   0 -12  13     1300.23     1119.25    137.08 o 
   1 -12  13      457.20      295.29    106.65 o 
   2 -12  13     3760.13     3481.73    222.28 o 
   3 -12  13     1697.37     2097.42    253.74 o 
   4 -12  13     2868.55     2873.44    291.04 o 
   5 -12  13      579.67      564.60    190.26 o 
   6 -12  13      965.61     1654.55    242.58 o 
  -5 -11  13      415.60      418.12     88.11 o 
  -4 -11  13      383.87      370.27     84.15 o 
  -3 -11  13       28.96      203.94     74.86 o 
  -2 -11  13        1.58       93.08     67.54 o 
  -1 -11  13      462.50      488.11    116.36 o 
   0 -11  13      246.22      141.90    123.59 o 
   1 -11  13     3454.47     3381.33    200.21 o 
   2 -11  13      696.31      683.36    129.44 o 
   3 -11  13     5568.39     5859.12    380.83 o 
   4 -11  13      473.83      902.19    187.69 o 
   5 -11  13      702.88      853.26    194.62 o 
   6 -11  13       77.03      258.28    158.17 o 
   7 -11  13        4.48      338.47    163.24 o 
  -7 -10  13     1305.12     1426.54    216.46 o 
  -6 -10  13       88.93      191.45     60.92 o 
  -5 -10  13       72.63      199.30     59.37 o 
  -4 -10  13      660.21      779.23     95.73 o 
  -3 -10  13      358.25      468.89     80.56 o 
  -2 -10  13      433.77      437.02     81.09 o 
  -1 -10  13       31.15      150.41     65.33 o 
   0 -10  13     1140.52     1264.64    128.34 o 
   1 -10  13       16.05       43.23     71.23 o 
   2 -10  13     3287.12     2884.68    175.37 o 
   3 -10  13        5.20       21.62    118.95 o 
   4 -10  13      321.47      384.07    145.65 o 
   5 -10  13      304.77      256.19    138.22 o 
   6 -10  13      926.05     1254.50    202.13 o 
   7 -10  13      299.83       88.19    205.43 o 
   8 -10  13      300.94     -242.00    242.00 o 
  -8  -9  13        1.43       64.00    111.66 o 
  -7  -9  13       97.93       18.04    117.00 o 
  -6  -9  13      126.16      202.61     58.76 o 
  -5  -9  13     1860.19     1951.96    105.77 o 
  -4  -9  13      413.05      395.24     62.88 o 
  -3  -9  13     2990.85     2841.39    118.62 o 
  -2  -9  13      512.75      607.39     81.17 o 
  -1  -9  13       60.61       60.09     54.85 o 
   0  -9  13     2047.64     2211.14    225.76 o 
   1  -9  13       82.15       52.94     64.84 o 
   2  -9  13     1111.54     1177.11    158.68 o 
   3  -9  13      224.25       66.72    125.26 o 
   4  -9  13        5.96      -33.58    114.47 o 
   5  -9  13     3178.00     3235.76    275.62 o 
   6  -9  13      980.46     1076.35    152.28 o 
   7  -9  13     2123.01     2091.36    190.42 o 
   8  -9  13       10.84      146.45    227.52 o 
   9  -9  13      730.69      679.54    317.66 o 
  -8  -8  13      127.60      151.80     81.06 o 
  -7  -8  13      424.62      338.83     71.98 o 
  -6  -8  13     1692.34     1572.56    108.82 o 
  -5  -8  13       65.31      175.82    100.88 o 
  -4  -8  13     3285.66     3005.89    136.71 o 
  -3  -8  13     2699.43     2911.31    114.65 o 
  -2  -8  13     2092.23     1946.86     95.85 o 
  -1  -8  13     5019.79     5112.81    152.35 o 
   0  -8  13      489.79      473.73     66.58 o 
   1  -8  13     4528.49     4513.71    205.08 o 
   2  -8  13     1380.42     1341.52    180.97 o 
   3  -8  13      142.21       48.47    112.82 o 
   4  -8  13     2931.08     3417.16    265.40 o 
   5  -8  13      984.49      912.83    165.30 o 
   6  -8  13     1364.41     1574.65    161.55 o 
   7  -8  13      123.21      185.70    119.30 o 
   8  -8  13     1780.56     2103.63    187.39 o 
   9  -8  13      115.12     -120.36    259.74 o 
  -9  -7  13      197.44      286.81     86.75 o 
  -8  -7  13     1637.41     1547.94    133.16 o 
  -7  -7  13      238.22      246.74     63.24 o 
  -6  -7  13        1.11       61.34     51.90 o 
  -5  -7  13     1065.42     1141.43     90.24 o 
  -4  -7  13      411.08      371.46     62.39 o 
  -3  -7  13      709.35      692.37     66.31 o 
  -2  -7  13     3921.17     3858.61    121.79 o 
  -1  -7  13       11.54       85.14     65.53 o 
   0  -7  13    13085.80    12833.49    280.30 o 
   1  -7  13      670.77      555.71     96.93 o 
   2  -7  13        4.92      -43.07     71.98 o 
   3  -7  13      797.36      931.60    161.51 o 
   4  -7  13     1000.05      971.21    189.66 o 
   5  -7  13      421.29      400.45    269.14 o 
   6  -7  13      444.87      366.66    117.62 o 
   7  -7  13     1049.82     1454.08    235.87 o 
   8  -7  13      114.81     -223.06    234.49 o 
   9  -7  13     1338.72     1298.57    164.84 o 
  10  -7  13       14.55      -93.12    190.56 o 
 -10  -6  13      660.02      665.65    132.74 o 
  -9  -6  13     1003.64      974.56    147.32 o 
  -8  -6  13        7.19       34.89     60.32 o 
  -7  -6  13      464.76      490.17     83.35 o 
  -6  -6  13      125.83      155.76     53.10 o 
  -5  -6  13      797.68      797.18     61.83 o 
  -4  -6  13      603.44      543.43     68.58 o 
  -3  -6  13     1006.18      954.29     59.96 o 
  -2  -6  13      631.89      629.11     51.38 o 
  -1  -6  13     3976.64     3861.42     99.07 o 
   0  -6  13     1126.80     1076.33     55.50 o 
   1  -6  13        7.29      -29.07     53.48 o 
   2  -6  13      725.73      698.67     99.99 o 
   3  -6  13      934.39      909.34    126.77 o 
   4  -6  13      683.67      457.57    108.17 o 
   5  -6  13      188.67      240.42    101.26 o 
   6  -6  13       39.62      105.00     91.24 o 
   7  -6  13      100.59      124.36     98.53 o 
   8  -6  13      656.06      303.49    252.03 o 
   9  -6  13       42.83      -38.55    247.11 o 
  10  -6  13      112.54       28.07    111.56 o 
 -10  -5  13       19.94       15.61    128.08 o 
  -9  -5  13        2.36      -13.93     57.71 o 
  -8  -5  13     3639.58     3518.47    143.89 o 
  -7  -5  13      483.37      571.25     65.15 o 
  -6  -5  13     3097.18     2942.83     96.35 o 
  -5  -5  13        5.24      -11.54     30.89 o 
  -4  -5  13      322.21      249.61     39.66 o 
  -3  -5  13     1334.03     1200.72     90.74 o 
  -2  -5  13       14.21        1.92     27.07 o 
  -1  -5  13      293.48      273.64     37.01 o 
   0  -5  13       41.18        2.65     24.61 o 
   1  -5  13     2499.72     2337.85     74.54 o 
   2  -5  13      686.88      644.70     83.89 o 
   3  -5  13     7687.10     7600.61    242.40 o 
   4  -5  13      661.49      779.86    127.12 o 
   5  -5  13     1754.56     1929.37    155.85 o 
   6  -5  13      241.43      321.42     97.78 o 
   7  -5  13        2.30     -154.75    212.93 o 
   8  -5  13       33.56     -180.25    218.70 o 
   9  -5  13       13.18     -102.83    238.72 o 
  10  -5  13        8.73       59.61    264.29 o 
 -11  -4  13       88.63      109.63    108.07 o 
 -10  -4  13        6.09      -10.27     60.84 o 
  -9  -4  13     2284.97     2240.06    136.56 o 
  -8  -4  13      461.28      449.47     49.26 o 
  -7  -4  13     4424.08     4363.44    117.97 o 
  -6  -4  13      972.99      938.28     58.26 o 
  -5  -4  13     1938.69     1806.78     73.28 o 
  -4  -4  13     1727.65     1665.98     70.13 o 
  -3  -4  13     1559.82     1463.09     60.98 o 
  -2  -4  13        9.76        2.90     26.84 o 
  -1  -4  13     2850.37     2540.74     87.85 o 
   0  -4  13     1210.49     1226.66     67.14 o 
   1  -4  13     1476.09     1393.42     56.58 o 
   2  -4  13    13834.80    13859.90    302.96 o 
   3  -4  13     1105.42      863.00     90.44 o 
   4  -4  13     6081.30     6012.62    373.51 o 
   5  -4  13      163.93       31.71    149.01 o 
   6  -4  13      695.50      738.45    109.95 o 
   7  -4  13     1212.92     1093.27    284.43 o 
   8  -4  13      134.52       61.58    233.92 o 
   9  -4  13       57.97      194.06    257.86 o 
  10  -4  13     1013.86      761.81    305.85 o 
 -11  -3  13      163.38      217.78     70.92 o 
 -10  -3  13     1277.53     1325.00    108.84 o 
  -9  -3  13      539.18      617.01     52.45 o 
  -8  -3  13     4628.41     4676.22    121.68 o 
  -7  -3  13     1248.85     1204.59    111.16 o 
  -6  -3  13     1533.87     1523.98    111.77 o 
  -5  -3  13      783.50      819.90     52.47 o 
  -4  -3  13     6692.91     6246.34    139.92 o 
  -3  -3  13      303.76      312.85     56.16 o 
  -2  -3  13     2644.70     2385.14     73.54 o 
  -1  -3  13       68.74       24.62     25.72 o 
   0  -3  13       37.24      -10.23     28.61 o 
   1  -3  13     3321.00     3244.73     94.22 o 
   2  -3  13       93.26       55.28     33.26 o 
   3  -3  13     2845.82     2905.29    134.97 o 
   4  -3  13      442.64      429.92     88.87 o 
   5  -3  13       72.15      -42.64     63.99 o 
   6  -3  13     2469.38     2921.39    172.67 o 
   7  -3  13      216.14      152.14    215.31 o 
   8  -3  13       85.69       67.01    221.90 o 
   9  -3  13      314.07      477.15    258.73 o 
  10  -3  13      188.36       90.64    249.47 o 
 -11  -2  13       39.85      118.85     56.75 o 
 -10  -2  13     1447.94     1408.47     74.61 o 
  -9  -2  13        6.37       -4.91     29.45 o 
  -8  -2  13      440.48      480.64     54.30 o 
  -7  -2  13      122.95      100.23     33.55 o 
  -6  -2  13      601.81      650.51     49.73 o 
  -5  -2  13     3650.06     3477.14    118.21 o 
  -4  -2  13     1456.36     1440.85     63.93 o 
  -3  -2  13     1786.65     1795.58     63.90 o 
  -2  -2  13      160.18      130.63     33.55 o 
  -1  -2  13      529.04      466.35     41.38 o 
   0  -2  13      396.27      375.24     46.37 o 
   1  -2  13     3225.03     3014.58    112.06 o 
   2  -2  13      348.35      349.50     44.55 o 
   3  -2  13       45.40       75.06     83.38 o 
   4  -2  13       18.31       56.06     64.39 o 
   5  -2  13     1574.31     1666.86    187.40 o 
   6  -2  13        4.60      -86.60    188.17 o 
   7  -2  13      181.87        1.11    198.88 o 
   8  -2  13      138.94      247.29    225.06 o 
   9  -2  13      110.98      268.34    240.49 o 
  10  -2  13      168.30      223.40    232.60 o 
 -11  -1  13      832.67      887.93    114.20 o 
 -10  -1  13     2317.34     2422.72     89.22 o 
  -9  -1  13      838.04      766.33     52.85 o 
  -8  -1  13      646.47      642.20     48.24 o 
  -7  -1  13       47.27       36.61     27.95 o 
  -6  -1  13        2.45       -2.96     25.97 o 
  -5  -1  13      272.53      229.35     43.40 o 
  -4  -1  13      203.89      193.96     42.41 o 
  -3  -1  13       25.21       46.97     35.48 o 
  -2  -1  13     3292.86     3227.63    109.45 o 
  -1  -1  13      146.10       59.96     35.19 o 
   0  -1  13     9951.38    10046.46    207.38 o 
   1  -1  13     1106.22      974.10     80.85 o 
   2  -1  13     3133.16     3245.20    124.48 o 
   3  -1  13      172.05      260.44     56.66 o 
   4  -1  13      622.85      593.89    168.54 o 
   5  -1  13       35.66       16.69     87.18 o 
   6  -1  13      178.84      513.71    225.70 o 
   7  -1  13     1313.46     1385.92    283.38 o 
   8  -1  13      159.05      140.18    213.29 o 
   9  -1  13     1214.19      950.46    282.42 o 
  10  -1  13      187.63      399.66    256.52 o 
 -11   0  13     3187.93     3681.46    111.87 o 
 -10   0  13      329.06      327.45     42.09 o 
  -9   0  13     3355.48     3268.82     94.88 o
[truncated: 80,452 more chars]
